# Supplementary material for: Bond-centric modular design of protein assemblies
Source: Nat Mater. 2025 Jul 31;24(10):1644–52. doi: 10.1038/s41563-025-02297-5 (PMC12484077; doi:10.1038/s41563-025-02297-5)
Supplement: Supplementary file 2 — Combined SEC source data for D32-6, T33-158, O43-60 and O43-68. [file 41563_2025_2297_MOESM2_ESM.csv]

ml	D32-6	C3-A_x	C2-B	T33-158	C3-A_y	C3-B_x	O43-60	C4-A_x	C3-B_y	O43-68	C4-A_y	C3-B
-0.148932										-0.0085642759620473
-0.14857				0.0029733366617128
-0.148557		0.0231880369681415				0.0231880369681415
-0.148549					0.1486033827219792
-0.148445			0.0105827443504112
-0.148444									0.2977205644914634
-0.148424								0.0702512218152106
-0.148414											-0.0050936908744649
-0.148412	-0.0221545158137708
-0.14841												-0.3399134710822086
-0.147688										0.0093622792123538
-0.147326				0.0016682434484472
-0.147313		0.0202718239466881				0.0202718239466881
-0.147305					0.0773703743065785
-0.147201			0.0159422685571871
-0.1472									0.2036188384786023
-0.14718								0.0489788757313072
-0.147171											0.002549539467381
-0.14717	0.0130498535129445
-0.147167												-0.0450891441421034
-0.146444										0.0105942101879752
-0.146083				0.0015920736502771
-0.146069		0.0199125130791647				0.0199125130791647
-0.146061					0.0714864011984168
-0.145958			0.0163892093600242
-0.145956									0.1918496448921262
-0.145937								0.0466836887918695
-0.145928											0.0030812344619239
-0.145927	0.0161168753279548
-0.145924												-0.019715599504137
-0.1452										0.0113238254641054
-0.144839				0.0015344169676993
-0.144826		0.0196398885431155				0.0196398885431155
-0.144818					0.0670221077452382
-0.144714			0.0167288464957073
-0.144712									0.1829218043876293
-0.144693								0.0449391528160444
-0.144686											0.0034842098501912
-0.144684	0.0184499902186812
-0.144682												-0.0003439946624713
-0.143956										0.0120659986327228
-0.143595				0.0014858811162637
-0.143582		0.0194109517973628				0.0194109517973628
-0.143574					0.0632606200612409
-0.14347			0.0170129270641362
-0.143469									0.1754065176049173
-0.143449								0.0434814552445111
-0.143443											0.0038237061598617
-0.143441	0.0204041457458929
-0.143439												0.0158131494302105
-0.142712										0.0127304989107707
-0.142352				0.0014426657496611
-0.142338		0.019207676326493				0.019207676326493
-0.14233					0.0599217092641681
-0.142227			0.0171742679156111
-0.142225									0.168719123076775
-0.142206								0.0421804697560197
-0.1422											0.0041256583449399
-0.142199	0.0221423593252656
-0.142196												0.0303056105828037
-0.141468										0.0132944326917806
-0.141108				0.0014230668208376
-0.141095		0.0191201681979926				0.0191201681979926
-0.141087					0.0574061499938593
-0.140983			0.0172422217667988
-0.140981									0.1652701468151923
-0.140962								0.0416379232838934
-0.140957											0.0043963008980456
-0.140956	0.0236008367716254
-0.140953												0.0431654098488935
-0.140224										0.013859692889418
-0.139864				0.0014594415640835
-0.139851		0.018952786700461				0.018952786700461
-0.139843					0.0546988376268647
-0.139739			0.0173039659659984
-0.139738									0.1597650535806567
-0.139718								0.0405651511865114
-0.139715											0.00464376023859
-0.139713	0.0249254011880777
-0.139711												0.0550994814854474
-0.13898										0.0144013704329882
-0.13862				0.0015534186992456
-0.138607		0.0187962211121776				0.0187962211121776
-0.138599					0.0523183922822978
-0.138495			0.0173615483771636
-0.138494									0.1546186349997123
-0.138474								0.0395651680266853
-0.138472											0.0048695987535082
-0.13847	0.0261600513967572
-0.138468												0.0620336354912709
-0.137736										0.0149081477156814
-0.137377				0.0016707951095406
-0.137364		0.0186488543486715				0.0186488543486715
-0.137355					0.0500619930560843
-0.137252			0.0174158498019946
-0.13725									0.1497837877967484
-0.137231								0.0386230272032937
-0.137229											0.0049771190775276
-0.137228	0.0273219543307558
-0.137225												0.0683937786490616
-0.136492										0.015316873525072
-0.136133				0.0017844254641878
-0.13612		0.0185056495894593				0.0185056495894593
-0.136112					0.0476916487525981
-0.136008			0.0174682795232123
-0.136007									0.1450699206831663
-0.135987								0.0377070176842276
-0.135986											0.0049864432154031
-0.135985	0.028453137489748
-0.135982												0.0784381962777326
-0.135247										0.0154511516758791
-0.134889				0.0018976757842041
-0.134876		0.018362922002714				0.018362922002714
-0.134868					0.0453125368788009
-0.134764			0.0175204890440049
-0.134763									0.1403925381876874
-0.134744											0.0049957255334998
-0.134743								0.0367963354165747
-0.134742	0.0295768186715997
-0.13474												0.0882050294676062
-0.134003										0.0154421423785254
-0.133646				0.0020110346855436
-0.133632		0.0182201944159687				0.0182201944159687
-0.133624					0.0429416591870068
-0.133521			0.0175726985647974
-0.133519									0.1359386012886512
-0.133501											0.0050050312706726
-0.1335								0.0359153191224315
-0.133499	0.0307018688273821
-0.133497												0.0978234950104814
-0.132759										0.0154438649975223
-0.132402				0.0021242307148983
-0.132389		0.0180773607908974				0.0180773607908974
-0.132381					0.0405591802995162
-0.132277			0.017624952125675
-0.132275									0.1316418568238306
-0.132258											0.0050143035520224
-0.132257	0.03182680946525
-0.132256								0.0350775015352456
-0.132254												0.1074017025728041
-0.131515										0.0154437271880026
-0.131158				0.0022372095816068
-0.131145		0.017934792261641				0.017934792261641
-0.131137					0.0381738011131013
-0.131033			0.0176771616464676
-0.131032									0.1271979940357633
-0.131015											0.0050235741605811
-0.131014	0.0328971006638017
-0.131012								0.0342296606361591
-0.131011												0.1169848522913071
-0.130271										0.0154368883905849
-0.129915				0.0023504599016231
-0.129901		0.0177961471504453				0.0177961471504453
-0.129893					0.0358020900020762
-0.12979			0.0177294592474302
-0.129788									0.1225226989686833
-0.129773											0.0050328765521716
-0.129771	0.0338812834021083
-0.129769												0.1265691345872682
-0.129768								0.0332967352002833
-0.129027										0.0154300668193573
-0.128671				0.0024573039235752
-0.128658		0.017664500568763				0.017664500568763
-0.128649					0.0335583254114057
-0.128546			0.0177816907882653
-0.128544									0.1178455887464738
-0.12853											0.0050419363890452
-0.128528	0.0348324191097261
-0.128526												0.1361548583454485
-0.128525								0.0323078357531131
-0.127783										0.0154232280219396
-0.127427				0.0025566015435703
-0.127414		0.0175330130445697				0.0175330130445697
-0.127406					0.0321111429217971
-0.127302			0.0178338782890153
-0.127301									0.1131601288106686
-0.127287											0.0050465532926219
-0.127286	0.0357871962879998
-0.127283												0.1441142008739379
-0.127281								0.0313158055989513
-0.126539										0.0154154417840737
-0.126183				0.0026551933849652
-0.12617		0.0173889599787499				0.0173889599787499
-0.126162					0.0320749058536299
-0.126058			0.0178861318498929
-0.126057									0.1084344631887447
-0.126044											0.0050402318148624
-0.126043	0.0365401045704426
-0.12604												0.1468383585451939
-0.126037								0.0303266789230478
-0.125295										0.0154044687010636
-0.12494				0.0027132301021739
-0.124927		0.0172372721534607				0.0172372721534607
-0.124918					0.0320386354486935
-0.124815			0.0179384514708981
-0.124813									0.1035997067435372
-0.124802											0.005027252628322
-0.1248	0.0366484999262807
-0.124798												0.146135336828536
-0.124794								0.0293348255023452
-0.124051										0.0153935300704334
-0.123696				0.0027171933204678
-0.123683		0.0170856373473346				0.0170856373473346
-0.123675					0.0319954309957546
-0.123571			0.0179907710919032
-0.12357									0.0986642999463984
-0.123559											0.0050149024112545
-0.123557	0.0363518432754836
-0.123555												0.1453852616665774
-0.12355								0.0283478196279523
-0.122807										0.0153825742136132
-0.122452				0.0027100812438033
-0.122439		0.0169345327328382				0.0169345327328382
-0.122431					0.0319251570861903
-0.122327			0.0180430026327383
-0.122326									0.0937496766754925
-0.122316											0.0050037080928722
-0.122315	0.0360776104176725
-0.122312												0.1446361131589026
-0.122306								0.0273599805815374
-0.121562										0.015371601130603
-0.121209				0.0027029691671389
-0.121195		0.0167830304746195				0.0167830304746195
-0.121187					0.0318399483040051
-0.121084			0.0180862279761865
-0.121082									0.0888328752184312
-0.121073											0.0049928282592263
-0.121072	0.0358124675467617
-0.121069												0.1438980845026337
-0.121063								0.0263704246958044
-0.120318										0.0153606797261628
-0.119965				0.0026959113811359
-0.119952		0.0166315017068194				0.0166315017068194
-0.119943					0.0317547728585892
-0.11984			0.0181029632084945
-0.119838									0.0839202486181677
-0.119831											0.0049819484255805
-0.119829	0.0355467770862786
-0.119827												0.1431618061933454
-0.119819								0.0255351318723215
-0.119074										0.0153497410955326
-0.118721				0.0026887993044714
-0.118708		0.0164806356785564				0.0164806356785564
-0.1187					0.0316696640867118
-0.118596			0.0181021704869642
-0.118595									0.0790018135214899
-0.118588											0.0049710669191434
-0.118586	0.0352554046748543
-0.118584												0.1424246012297732
-0.118575								0.0251521252185845
-0.11783										0.0153387852387124
-0.117477				0.0026816872278069
-0.117464		0.0163294250257341				0.0163294250257341
-0.117456					0.0315845886516036
-0.117352			0.0181013777654338
-0.117351									0.0740850120644285
-0.117345											0.004960158648048
-0.117344	0.0349383776919674
-0.117341												0.1416859548039817
-0.117331								0.0250725446666676
-0.116586										0.0153278121557022
-0.116234				0.002674629441804
-0.116221		0.0162014632758791				0.0162014632758791
-0.116212					0.0314993465326493
-0.116109			0.0181006070639459
-0.116107									0.069335930941334
-0.116102											0.0049484307092886
-0.116101	0.034618612761219
-0.116098												0.1409481320708869
-0.116088								0.0249877883491597
-0.115342										0.0153165979060325
-0.11499				0.0026675173651395
-0.114977		0.0161595516275425				0.0161595516275425
-0.114969					0.0314141044136949
-0.114865			0.0180998143424155
-0.114864									0.066256792537389
-0.11486											0.004935371228773
-0.114858	0.0342988752099492
-0.114856												0.1402095886066826
-0.114844								0.0248727853624905
-0.114098										0.015304160596875
-0.113746				0.0026604595791366
-0.113733		0.0161505648794171				0.0161505648794171
-0.113725					0.0313288622947405
-0.113621			0.0180990216208851
-0.11362									0.0660091146199673
-0.113617											0.0049217580543865
-0.113615	0.0339790007612864
-0.113613												0.1394720747583492
-0.1136								0.0247170074420187
-0.112854										0.015291447668678
-0.112503				0.0026535103744568
-0.11249		0.0161415516217103				0.0161415516217103
-0.112481					0.0312432868080936
-0.112378			0.0180982288993548
-0.112376									0.0657616182180585
-0.112374											0.0049081616079114
-0.112373	0.0336589072767946
-0.11237												0.1387661701172526
-0.112357								0.0245610022928136
-0.11161										0.0152786830619111
-0.111259				0.0026466154604385
-0.111246		0.0161216694355924				0.0161216694355924
-0.111237					0.0311583113832932
-0.111134			0.0180974581978669
-0.111133									0.0654909785882486
-0.111131											0.0048945551246895
-0.11113	0.0333397994535329
-0.111127												0.1380695320189943
-0.111113								0.0244052496199788
-0.110366										0.0152659012289542
-0.110015				0.0026262564623531
-0.110002		0.0160623940113795				0.0160623940113795
-0.109994					0.0310734026320312
-0.10989			0.0180828148695974
-0.109889									0.0651524521565949		0.0048809402775118
-0.109887	0.0330247985520636
-0.109885												0.137329958938919
-0.109869								0.0242491182325886
-0.109122										0.0152532055269472
-0.108772				0.0025808694692881
-0.108758		0.016003198115911				0.016003198115911
-0.10875					0.0309836933859983
-0.108647			0.0180366828805377
-0.108646											0.0048680062563325
-0.108645									0.0647797100507499
-0.108644	0.0327270467221219
-0.108642												0.136556717419865
-0.108625								0.0240935675408501
-0.107877										0.0152404236939903
-0.107528				0.0025302705727132
-0.107515		0.0159442408066759				0.0159442408066759
-0.107506					0.0308757155904201
-0.107403			0.0179835044778747								0.0048555590173782
-0.107402	0.0324306912455896
-0.107401									0.0644076940069568
-0.107399												0.1357815196306561
-0.107382								0.0239372341723636
-0.106633										0.0152277452181733
-0.106284				0.0024796716761383
-0.106271		0.0158850979303704				0.0158850979303704
-0.106263					0.0307597369702237
-0.10616											0.0048425982315405
-0.106159	0.0321007959077536		0.0179316913178473
-0.106158									0.0640345888700859
-0.106156												0.1350061159182732
-0.106138								0.0237814057566177
-0.105389										0.0152150322899763
-0.10504				0.0024289099075788
-0.105027		0.0158257164678315				0.0158257164678315
-0.105019					0.0306443250751044
-0.104918											0.0048290201857682
-0.104916	0.0317561430309438
-0.104915			0.0178829169236864
-0.104914									0.0636630266150751			0.1342298885131934
-0.104894								0.023625728826694
-0.104145										0.0152026294331987
-0.103797				0.0023783110110039
-0.103784		0.0157666531202705				0.0157666531202705
-0.103775					0.0305287798329081
-0.103675											0.0048157599703145
-0.103673	0.0314126948511932
-0.103672			0.0178357279725862
-0.103671												0.1334548966471589
-0.10367									0.0632918273910902
-0.103651								0.0234695721916668
-0.102901										0.0151918975168481
-0.102553				0.0023277664050906
-0.10254		0.015707510243965				0.015707510243965
-0.102531					0.0304129345597886
-0.102432											0.0048031303971247
-0.102431	0.0310681514922979
-0.102428			0.0177885390214861									0.1326811403201693
-0.102427									0.0629213542291571
-0.102407								0.02331298634681
-0.101657										0.0151821474933257
-0.101309				0.0022771675085157
-0.101296		0.015648393877241				0.015648393877241
-0.101288					0.0302973893175923
-0.101189											0.0047905175518464
-0.101188	0.0307236355128812
-0.101186												0.1319086195322249
-0.101184			0.0177412840102584
-0.101183									0.0625481583345298
-0.101163								0.0231573599121604
-0.100413										0.0151724146959934
-0.100066				0.0022265143212793
-0.100053		0.015589065433865				0.015589065433865
-0.100044					0.030181577381242
-0.099947											0.0047779097249416
-0.099945	0.0303815015481041
-0.099943												0.1311337306277774
-0.099941			0.0176939849589457
-0.099939									0.0621756885019542
-0.09992								0.023001127534222
-0.099169										0.015162681898661
-0.098822				0.0021757525527197
-0.098809		0.015530055105467				0.015530055105467
-0.0988					0.0300659654655073
-0.098704											0.004765281824543
-0.098702	0.0300394497217628
-0.0987												0.1303519432969948
-0.098697			0.0176467960078455
-0.098696									0.0618031279116222
-0.098676								0.022844314460632
-0.097925										0.0151529318751386
-0.097809							0.0061460930272909
-0.097578				0.0021250993654833
-0.097565		0.0154718665740952				0.0154718665740952
-0.097557					0.02995002018208
-0.097461											0.0047527158174169
-0.09746	0.0296968503058493
-0.097457												0.1295569768830645
-0.097453			0.0175995850367028
-0.097452									0.0614301135325079
-0.097432								0.0226870216819384
-0.096978							0.0378507199051386
-0.096681										0.0151432163039962
-0.096334				0.0020743918875853
-0.096321		0.0154195101506513				0.0154195101506513
-0.096313					0.0298348749811147
-0.096218											0.0047401548286643
-0.096217	0.0293539223361923
-0.096215												0.1287615986227857
-0.096209			0.0175532328472181
-0.096208									0.0610650858359633
-0.096188								0.0225304358370817
-0.096147							0.0392746241802552
-0.095437										0.0151335007328538
-0.095316							0.0403426170977486
-0.095091				0.0020257474548266
-0.095078		0.0153708385590345				0.0153708385590345
-0.095069					0.0297204631890726
-0.094976											0.0047275921671206
-0.094974	0.0290149917704132
-0.094972												0.1279654996313975
-0.094966			0.0175091267020694
-0.094965									0.0607217492432164
-0.094945								0.0223737237540398
-0.094484							0.0402356711273792
-0.094192										0.0151237679355214
-0.093847				0.0019817720189622
-0.093834		0.0153222730057438				0.0153222730057438
-0.093826					0.0296292537884237
-0.093733											0.0047150194688299
-0.093731	0.0286863285091148
-0.093729												0.1271712539485768
-0.093722			0.0174663417594714
-0.093721									0.0603774143151483
-0.093701								0.0222170369186349
-0.093653							0.0401444283975158
-0.092948										0.0151136561620096
-0.092822							0.0400684143596816
-0.092603				0.0019387195243443
-0.09259		0.0152733628278936				0.0152733628278936
-0.092582					0.0296205528916513
-0.09249											0.0047028950785678
-0.092489	0.0283559403406636
-0.092486												0.1263759786498853
-0.092478			0.0174195932092214
-0.092477									0.060033805449132
-0.092457								0.0220600723592227
-0.091991							0.0399980517627987
-0.091704										0.0151010293647625
-0.09136				0.0018957213203879
-0.091347		0.0152246117075325				0.0152246117075325
-0.091338					0.0296118519948789
-0.091247											0.0046929185521434
-0.091246	0.0280253331363836
-0.091244												0.125579879658497
-0.091235			0.0173862768849029
-0.091233									0.0596904688563851
-0.091214								0.0219030320568994
-0.09116							0.039927904869769
-0.09046										0.0150861976151993
-0.090329							0.0398596561706466
-0.090116				0.0018527774070932
-0.090103		0.0151758605871713				0.0151758605871713
-0.090094					0.0296031510981065
-0.090005											0.0046855599438703
-0.090003	0.027695684213855
-0.090001												0.1247837806671086
-0.089991			0.0174441455566207
-0.08999									0.0593460431705605
-0.08997								0.0217459917545762
-0.089497							0.0397884738991219
-0.089216										0.0150717103894355
-0.088872				0.0018098877844599
-0.088859		0.0151270299380656				0.0151270299380656
-0.088851					0.029594450201334
-0.088762											0.0046781912988503
-0.08876	0.0273664733629843
-0.088758												0.1239880935220688
-0.088747			0.017523902150594
-0.088746									0.0590022527890312
-0.088726								0.0215889514522529
-0.088666							0.0397112519197103
-0.087972										0.0150574643303313
-0.087835							0.039645160259119
-0.087628				0.0017670524524883
-0.087615		0.01507819928896				0.01507819928896
-0.087607					0.0295857159677924
-0.087519											0.0046708159626657
-0.087518	0.0270348804974741
-0.087515												0.1233160632431252
-0.087504			0.0176031743036321
-0.087502									0.0586578271032066
-0.087482								0.0214318606546555
-0.087004							0.0395861005441388
-0.086728										0.0150434594378866
-0.086385				0.0017241085391935
-0.086372		0.0150295276973432				0.0150295276973432
-0.086363					0.0295770150710199
-0.086276											0.0046634422992723
-0.086275	0.0267057244055607
-0.086273												0.1231698577894558
-0.08626			0.0176831070579455
-0.086259									0.0583134921751385
-0.086239								0.0212937813277414
-0.086173							0.0395457207828376
-0.085484										0.0150314700096683
-0.085341							0.0395421832396466
-0.085141				0.0016812189165603
-0.085128		0.0149806705386561				0.0149806705386561
-0.08512					0.0295686475419399
-0.085034											0.004656082018208
-0.085032	0.0263771706621767
-0.08503												0.1235375336169581
-0.085016			0.0177619608301758
-0.085015									0.0579697925513657
-0.084995								0.0212588385980926
-0.08451							0.0395518899130364
-0.08424										0.01501946335526
-0.083897				0.0016382750032655
-0.083884		0.0149408001280943				0.0149408001280943
-0.083876					0.029560013318706
-0.083791											0.0046487301010995
-0.083789	0.0260729572752819
-0.083787												0.1239056212908088
-0.083772			0.0178416073239366
-0.083771									0.0576261836853494
-0.083751								0.0213641969874165
-0.083679							0.0395565491162634
-0.082996										0.0150074567008518
-0.082848							0.0395586630140239
-0.082654				0.0015953310899708
-0.082641		0.0149901344592482				0.0149901344592482
-0.082632					0.0295513124219336
-0.082548											0.0046413597832884
-0.082547	0.0258755238549867
-0.082544												0.1242749445037045
-0.082529			0.0179210556373147
-0.082528									0.0573019969792188
-0.082508								0.02146998458657
-0.082017							0.0395608200525549
-0.081752										0.0150003939629645
-0.08141				0.001552387176676
-0.081397		0.0152585439718404				0.0152585439718404
-0.081388					0.0295426115251611
-0.081305											0.004633997829433
-0.081304	0.0257592705887861
-0.081302												0.1246430321775552
-0.081285			0.0180002837502677
-0.081284									0.0572131451356293
-0.081264								0.0215757974333605
-0.081186							0.0395629339503153
-0.080507										0.0150729506751133
-0.080354							0.0395650909888464
-0.080166				0.001604451921113
-0.080153		0.0155275101856439				0.0155275101856439
-0.080145					0.0295390778276214
-0.080063											0.0046327114530379
-0.080061	0.0256605949478564
-0.080059												0.1250120465056897
-0.080041			0.0180795338832633
-0.08004									0.0577283769191408
-0.08002								0.0216802721553884
-0.079523							0.0395672480273774
-0.079263										0.0152552554435535
-0.078923				0.0018932239499561
-0.07891		0.0157968210240068				0.0157968210240068
-0.078901					0.029641221688582
-0.07882											0.0046590913694886
-0.078818	0.0256230029237176
-0.078816												0.1253793104868435
-0.078798			0.018159092296854
-0.078796									0.0582324454986059
-0.078777								0.0217817929038839
-0.078692							0.0395693619251379
-0.078019										0.0154375774381837
-0.077861							0.0395715189636689
-0.077679				0.0021666317215775
-0.077666		0.0160667150731624				0.0160667150731624
-0.077657					0.0299621547660845
-0.077577											0.0047148020059803
-0.077576	0.0255996756079373
-0.077573												0.125748324814978
-0.077554			0.0182466219658335
-0.077553									0.0587559362379566
-0.077533								0.0218866210928303
-0.07703							0.0395736328614293
-0.076775										0.0156191759328352
-0.076435				0.0023908521538245
-0.076422		0.0163346209037063				0.0163346209037063
-0.076414					0.0302860548160496
-0.076334											0.0047740221583068
-0.076333	0.0255762661537212
-0.076331												0.1261174421046995
-0.07631			0.0184164185136325
-0.076309									0.0592796084928204
-0.076289								0.0219920047297913
-0.076198							0.0395757898999604
-0.075531										0.0158020663917343
-0.075367							0.0395779037977208
-0.075191				0.0025802722720109
-0.075178		0.0165918168633279				0.0165918168633279
-0.07517					0.0306226228383272
-0.075092											0.0048347712417452
-0.07509	0.025552938837941
-0.075088												0.1276946076957608
-0.075066			0.018689048659956
-0.075065									0.0598053681760831
-0.075045								0.0220975903478485
-0.074536							0.0395822178747829
-0.074287										0.0159878680767382
-0.073948				0.0027696923901974
-0.073935		0.0168600938280127				0.0168600938280127
-0.073926					0.0309796929736891
-0.073849											0.0048954768326137
-0.073847	0.0255295020042462
-0.073845												0.1337544119040068
-0.073823			0.0189637266702328
-0.073822									0.0603272252758173
-0.073802								0.0222032012135428
-0.073705							0.0395883007234405
-0.073043										0.0161739798331615
-0.072874							0.0395945129944099
-0.072704				0.0029586238924297
-0.072691		0.0171290070226532				0.0171290070226532
-0.072682					0.03133812991659
-0.072606											0.0049561054750892
-0.072605	0.0255228487909427
-0.072602												0.1405103394025757
-0.072579			0.0192377000391494
-0.072578									0.060851260561707
-0.072558								0.0223089130697851
-0.072043							0.0396007252653793
-0.071799										0.016359471446746
-0.07146				0.0031475553946621
-0.071447		0.0173977081406418				0.0173977081406418
-0.071439					0.031694933357798
-0.071363											0.0050169181245914
-0.071362	0.0256040289450372
-0.07136												0.1475819471271658
-0.071335			0.019510770586323
-0.071334									0.0613769294872132
-0.071314								0.0224137665063685
-0.071211							0.0396069375363488
-0.070555										0.0165456004293593
-0.07038							0.0396131498073182
-0.070217				0.0033359982809404
-0.070204		0.0176666743544452				0.0176666743544452
-0.070195					0.0320537370051606
-0.070121											0.005077591932428
-0.070119	0.0257801885104482
-0.070117												0.1546400668838469
-0.070092			0.0197857788972375
-0.070091									0.0618988773447039
-0.070071								0.0225140753682866
-0.069549							0.0396193620782876
-0.069311										0.0167148821981831
-0.068973				0.0035255812711116
-0.06896		0.017940412292917				0.017940412292917
-0.068951					0.0324116072229844
-0.068878											0.0051383109056257
-0.068876	0.0259766910284704
-0.068874												0.1617025110271859
-0.068848			0.0200586732840711
-0.068847									0.0624230033883501
-0.068827								0.0226109000562946
-0.068718							0.0396255312084864
-0.068067										0.0168501939203883
-0.067887							0.0396317434794558
-0.067729				0.0037142413200361
-0.067716		0.0183075169773987				0.0183075169773987
-0.067708					0.0327692440834235
-0.067635											0.0051973972346601
-0.067634	0.0262681729578091
-0.067631												0.1687476576238936
-0.067604			0.0203336815949856
-0.067603									0.0629468571587268
-0.067583								0.0227176975609292
-0.067056							0.0396379557504252
-0.066822										0.0169856606783032
-0.066485				0.0039020327183757
-0.066473		0.0188089192017116				0.0188089192017116
-0.066464					0.0331270476277088
-0.066392											0.0052487954155646
-0.066391	0.0266164399257961
-0.066389												0.175794657529169
-0.06636			0.0206074788035621
-0.066359									0.0635664603621851
-0.066339								0.0228874626723154
-0.066224							0.0396441680213947
-0.065578										0.0171211102100282
-0.065393							0.0418600074228009
-0.065242				0.0040736454995701
-0.065229		0.0193080150924349				0.0193080150924349
-0.06522					0.0334847844984556
-0.06515											0.0052983685813234
-0.065148	0.026965281862834
-0.065146												0.1828680156007396
-0.065117			0.0208808796513734
-0.065116									0.0649550540362606
-0.065096								0.0230636911787811
-0.064562							0.0464013932053027
-0.064334										0.0172562841227137
-0.063998				0.0042082320495799
-0.063985		0.0198082774047437				0.0198082774047437
-0.063976					0.0338293533453514
-0.063907											0.0053516168692409
-0.063905	0.0273130012412486
-0.063903												0.1899112059272926
-0.063873			0.0211566806838183
-0.063872									0.066364431236569
-0.063852								0.0232408286001798
-0.063731							0.0515274227112602
-0.06309										0.0173955578686117
-0.0629							0.0566475850724132
-0.062754				0.0043633404696598
-0.062741		0.0203177120322483				0.0203177120322483
-0.062733					0.0341602874536268
-0.062664											0.0054046343119796
-0.062663	0.0276621443525513
-0.06266												0.1965295767455078
-0.062629			0.0214180806084613
-0.062628									0.0678665628639953
-0.062608								0.0234170318590085
-0.062068							0.0617710692729041
-0.061846										0.0175351933644991
-0.061511				0.0045871808672759
-0.061498		0.0208264043914712				0.0208264043914712
-0.061489					0.0344916216031332
-0.061422											0.0054577521221873
-0.06142	0.0280101649052307
-0.061418												0.2011221783377058
-0.061386			0.0215089793439449
-0.061385									0.0695093690139587
-0.061365								0.023593992546948
-0.061237							0.0668848468000053
-0.060602										0.0176748288603865
-0.060406							0.0719871057413506
-0.060267				0.0048276342073297
-0.060254		0.0213344075015753				0.0213344075015753
-0.060245					0.0348536255803431
-0.060179											0.005510958590326
-0.060177	0.0283725323047045
-0.060175												0.2058193889023882
-0.060142			0.021580918822827
-0.060141									0.0711424640839792
-0.060121								0.0237710037301616
-0.059575							0.0771119273057307
-0.059358										0.0178140164753347
-0.059023				0.0050639614571048
-0.05901		0.0218436035428465				0.0218436035428465
-0.059002					0.0352339314438674
-0.058936											0.0055641148747302
-0.058934	0.0288139716384194
-0.058932												0.2105048618461424
-0.058898			0.0216540033439196
-0.058897									0.0727846349296473
-0.058877								0.0239474847129976
-0.058744							0.0822421846072091
-0.058114										0.0179453144952772
-0.057913							0.0873683435354784
-0.057779				0.0052963797792476
-0.057767		0.0223529321320251				0.0223529321320251
-0.057758					0.0356138039293916
-0.057693											0.005617344761945
-0.057692	0.0292756444068311
-0.057689												0.2150960219761211
-0.057655			0.0217540403970451
-0.057654									0.074420634247875
-0.057634								0.0241245968867593
-0.057081							0.0924884627558609
-0.05687										0.0180533399325718
-0.056536				0.0055368331193014
-0.056523		0.022862764403252				0.022862764403252
-0.056514					0.0359940431193775
-0.056451											0.0056705278110076
-0.056449	0.0297418074097356
-0.056447												0.2198491406825941
-0.056411			0.0218786958576975
-0.05641									0.0760563612928333
-0.05639								0.0243103437523851
-0.05625							0.1044868170217432
-0.055626										0.0181602973460883
-0.055419							0.1273594064934366
-0.055292				0.0057759834834777
-0.055279		0.0233706349654487				0.0233706349654487
-0.05527					0.0363755491065945
-0.055208											0.0057251645155804
-0.055206	0.0302354046502127
-0.055204												0.22460781931477
-0.055167			0.0220035935388174
-0.055166									0.0777024347220298
-0.055146								0.0245860479487468
-0.054588							0.154155045082321
-0.054382										0.0182678749024437
-0.054048				0.0060166539861778
-0.054036		0.0238810239378869				0.0238810239378869
-0.054027					0.0367552215715032
-0.053965											0.005782469322039
-0.053963	0.0307415964508529
-0.053961												0.2293911057662607
-0.053923			0.0221285572800649
-0.053922									0.0793400676798742
-0.053902								0.0248617016498346
-0.053757							0.1809050407358884
-0.053137										0.0183752285183295
-0.052925							0.2077164257060494
-0.052805				0.0062568358729238
-0.052792		0.0241820932548755				0.0241820932548755
-0.052783					0.037135727455643
-0.052722											0.0058434425594917
-0.052721	0.0312578365201449
-0.052718												0.2341569917095329
-0.05268			0.0222534990012699
-0.052679									0.0809741610852159
-0.052659								0.0251568970219831
-0.052094							0.2345273361277336
-0.051893										0.0184834606699037
-0.051561				0.0064977778289316
-0.051548		0.0244301964280459				0.0244301964280459
-0.051539					0.0375160666559366
-0.05148											0.0059052889939251
-0.051478	0.031770435118781
-0.051476												0.2388500838107319
-0.051436			0.0223784187024324
-0.051435									0.08254381648346
-0.051415								0.0255091268061812
-0.051263							0.2607946728395933
-0.050649										0.0185923990952667
-0.050432							0.2853928931361265
-0.050317				0.0067259614794726
-0.050304		0.024679200926987				0.024679200926987
-0.050296					0.0378589686643703
-0.050237											0.0059673612551639
-0.050235	0.0322853609730995
-0.050233												0.2426043721608342
-0.050192			0.0225034044637224
-0.050191									0.0831369184220275
-0.050171								0.0258601951990759
-0.049601							0.3093390406847234
-0.049405										0.0187014753301494
-0.049074				0.0068876390696013
-0.049061		0.0249274101384834				0.0249274101384834
-0.049052					0.0380483881872091
-0.048994											0.0060293816598771
-0.048992	0.0327941538242081
-0.04899												0.2451235333121919
-0.048949			0.0226282581047574
-0.048948									0.0836287347043684
-0.048928								0.0262122482498148
-0.04877							0.3343232845967733
-0.048161										0.0188105171126521
-0.047938							0.3607750481030378
-0.04783				0.0070539856566243
-0.047817		0.0252260935931378				0.0252260935931378
-0.047808					0.0382323738166613
-0.047751											0.0060914338476221
-0.04775	0.0331995891435438
-0.047747												0.2476722444390446
-0.047705			0.0227534640664725
-0.047704									0.0841945185582368
-0.047684								0.026562836937606
-0.047107							0.3922224697064431
-0.046917										0.0189172333595091
-0.046586				0.0072514950833833
-0.046573		0.0255245119519773				0.0255245119519773
-0.046564					0.0384153926798055
-0.046509											0.0061532066792449
-0.046507	0.0332855880858746
-0.046505												0.2502178667182847
-0.046461			0.0228806958720986
-0.04646									0.084803593861944
-0.04644								0.0269142840450562
-0.046276							0.4425229689012422
-0.045673										0.0189994367380403
-0.045445							0.5107431088335086
-0.045342				0.0074562794587915
-0.04533		0.0258224266287685				0.0258224266287685
-0.045321					0.0386200804429576
-0.045266											0.0062151986465085
-0.045264	0.0333719429614273
-0.045262												0.2527724466556017
-0.045217			0.0230091608001052						0.0854156641716149
-0.045196								0.0272656554095953
-0.044614							0.5788986670321553
-0.044429										0.019080916616593
-0.044099				0.0076611724155229
-0.044086		0.0261220114091936				0.0261220114091936
-0.044077					0.0388338691441131
-0.044023											0.0062749440552563
-0.044021	0.0334709197766217
-0.044019												0.2553198192818223
-0.043974			0.0231377798684095
-0.043973									0.0860261915994257
-0.043953								0.027617556974512
-0.043782							0.6472160462614015
-0.043185										0.0191624826260954
-0.042951							0.715518585065554
-0.042855				0.0078662825349004
-0.042842		0.026419395894355				0.026419395894355
-0.042833					0.0390481578968072
-0.04278											0.006296414329679
-0.042779	0.033580656726912
-0.042776												0.2578809887607131
-0.04273			0.0232629417900396
-0.042729									0.086636809784993
-0.042709								0.0279644595072969
-0.04212							0.7837850581854673
-0.041941										0.0192437385641784
-0.041611				0.008071392654278
-0.041599		0.0267181588777539				0.0267181588777539
-0.04159					0.0392617132405779
-0.041538											0.0063135554206029
-0.041536	0.033690475815638
-0.041534												0.2604338183510495
-0.041486			0.0233801764963659						0.0872488800946639
-0.041465								0.0282495305769966
-0.041289							0.8520166304219483
-0.040697										0.0193234269189743
-0.040458							0.9197950088630557
-0.040368				0.0082761227390246
-0.040355		0.0270175580911086				0.0270175580911086
-0.040346					0.0394765020448107
-0.040295											0.0063298366968752
-0.040293	0.0338003496633213
-0.040291												0.2629910752896309
-0.040243			0.0235017271310242
-0.040242									0.0878613134353607
-0.040222								0.0284014708566399
-0.039627							0.9878675642190275
-0.039452										0.0194021333809419
-0.039124				0.0084812328584022
-0.039111		0.0273177791014895				0.0273177791014895
-0.039102					0.0396905241033509
-0.039052											0.0063460159328874
-0.03905	0.0339106889621411
-0.039048												0.2654810983118418
-0.038999			0.0236244007878506
-0.038998									0.0884729299562493
-0.038978								0.0285538403461127
-0.038795							1.0560262716939297
-0.038208										0.0194806675810098
-0.037964							1.1236547359571292
-0.03788				0.0086859086524873
-0.037867		0.027626244591714				0.027626244591714
-0.037859					0.039904546161891
-0.037809											0.0063622704445013
-0.037808	0.03402045329191
-0.037805												0.2671352791700472
-0.037755			0.0237468762642945
-0.037754									0.0890830943530342
-0.037734								0.0287067905312372
-0.037133							1.1882128715752325
-0.036964										0.0195589261620382
-0.036636				0.0088876527508481
-0.036624		0.0279350547064978				0.0279350547064978
-0.036615					0.040118534883662
-0.036567											0.0063785584119382
-0.036565	0.034130628313858
-0.036563												0.268434963283898
-0.036512			0.0238696820413759
-0.036511									0.0896870872223788
-0.036491								0.0288597407163618
-0.036302							1.2479964024048564
-0.03572										0.0196348764336109
-0.035471							1.3076695360024615
-0.035393				0.0090591569507193
-0.03538		0.0282447396374708				0.0282447396374708
-0.035371					0.0402709839294103
-0.035324											0.0063948145963433
-0.035322	0.0342428841761809
-0.03532												0.2697514301364447
-0.035268			0.0239920474176072
-0.035267									0.0902630359449725
-0.035247								0.0290128676349455
-0.03464							1.3677025499085869
-0.034476										0.0196947202175626
-0.034149				0.009158508861376
-0.034136		0.0285477706634897				0.0285477706634897
-0.034127					0.0403916296973008
-0.034081											0.0064110356521342
-0.034079	0.0343911988118401
-0.034077												0.2710710887981911
-0.034024			0.0241149853149437
-0.034023									0.0908406183071827
-0.034003								0.0291663732680846
-0.033808							1.428021198856994
-0.033232										0.0197537199182059
-0.032977							1.488138250984289
-0.032905				0.0092568835401246
-0.032893		0.028846825252285				0.028846825252285
-0.032884					0.0405092751559594
-0.032838											0.0064274290054136
-0.032837	0.0345398420012427
-0.032834												0.2723903356135893
-0.03278			0.0242345101056911						0.0913889766718077
-0.032759								0.0293193487008462
-0.032146							1.5479357162828242
-0.031988										0.0198129952378886
-0.031662				0.0093495576994093
-0.031649		0.0291460654081507				0.0291460654081507
-0.03164					0.0406128858347667
-0.031596											0.0064453161611909
-0.031594	0.0346754251793458
-0.031592												0.2737006247709104
-0.031537			0.0243172173853608
-0.031536									0.0919351568502774
-0.031516								0.029472526114704
-0.031315							1.6075373224827396
-0.030744										0.0198722188790015
-0.030484							1.667377065736483
-0.030418				0.0094408745921549
-0.030405		0.0294448283915496				0.0294448283915496
-0.030396					0.040637488370468
-0.030353											0.0064667680349109
-0.030351	0.0348114738085854
-0.030349												0.2750234752418567
-0.030293			0.0243969519592916
-0.030292									0.0924836967304155
-0.030272								0.0296258297667469
-0.029652							1.7274806148025736
-0.0295										0.0199334752105307
-0.029174				0.0095324629382084
-0.029161		0.0297439094899264				0.0297439094899264
-0.029153					0.0406487228617029
-0.02911											0.0064865604998091
-0.029108	0.0349470022277312
-0.029106												0.2763422072493194
-0.029049			0.0244767746133924						0.0930314197907452
-0.029028								0.0297787799518714
-0.028821							1.7873248446964616
-0.028256										0.0199972465657953
-0.02799							1.8439433097487052
-0.02793				0.009624648481539
-0.027918		0.0300434412511886				0.0300434412511886
-0.027909					0.0406600573632455
-0.027867											0.0065028902870248
-0.027866	0.0350829413390563
-0.027863												0.2776583652171048
-0.027806			0.0244628579465257
-0.027805									0.0935799596708833
-0.027785								0.0299324370708327
-0.027159							1.8937068357715852
-0.027012										0.020061534706759
-0.026687				0.0097161825369309
-0.026674		0.0303423102729134				0.0303423102729134
-0.026665					0.0406713585280189
-0.026625											0.0065190611590812
-0.026623	0.0352183328608091
-0.026621												0.2789345740890988
-0.026562			0.0244177608994641
-0.026561									0.094116973315949
-0.026541								0.0300836956642763
-0.026328							1.9426317052135929
-0.025767										0.0201258056215328
-0.025497							1.9918058851690184
-0.025443				0.0098078251736459
-0.02543		0.0306415769383607				0.0306415769383607
-0.025421					0.0406825930192538
-0.025382											0.0065353474537269
-0.02538	0.0353541350747411
-0.025378												0.2799296978283342
-0.025318			0.0243707701287465
-0.025317									0.0946470893715225
-0.025297								0.0301664321708218
-0.024665							2.04104921977975
-0.024523										0.0201901454410664
-0.024199				0.0098991420663916
-0.024187		0.0309163752600921				0.0309163752600921
-0.024178					0.0406938608472579
-0.024139											0.006551692296063
-0.024137	0.0354899646681518
-0.024135												0.2804496538431442
-0.024074			0.0243238013780715						0.0951950847051217
-0.024053								0.0302526780989145
-0.023834							2.0889912993262407
-0.023279										0.0202469401893936
-0.023003							2.133905630168237
-0.022956				0.0099906761217835
-0.022943		0.0309790174011543				0.0309790174011543
-0.022934					0.0407051620120313
-0.022896											0.0065678966239424
-0.022895	0.0355964434604868
-0.022892												0.2802984032717074
-0.022831			0.0242770087877365
-0.02283									0.0957405388215395
-0.02281								0.0302649484505108
-0.022172							2.177943771958922
-0.022035										0.0203002724735372
-0.021712				0.0100945884480113
-0.021699		0.0310196565895794				0.0310196565895794
-0.02169					0.0407202302317292
-0.021654											0.0065842297567404
-0.021652	0.0356390185497336
-0.02165												0.2801471527002706
-0.021587			0.0242299959969764
-0.021586									0.0962887156706517
-0.021566								0.0300999298948862
-0.021341							2.222206073193753
-0.020791										0.0203536047576807
-0.020509							2.266189598768832
-0.020468				0.0102822712650277
-0.020456		0.0310078333162346				0.0310078333162346
-0.020447					0.0407695686502088
-0.020411											0.0066001848387383
-0.020409	0.035574293462287
-0.020407												0.2799963139751821
-0.020343			0.0241829832062163						0.0964585234330174
-0.020322								0.0299241810935241
-0.019678							2.3101603115350358
-0.019547										0.0204066269704048
-0.019225				0.0105428121498591
-0.019212		0.0307722426655278				0.0307722426655278
-0.019203					0.040825974463768
-0.019168											0.0066093249695872
-0.019166	0.0354076893349127
-0.019164												0.2798453722885066
-0.0191			0.0241360364755838
-0.019099									0.0965187865833171
-0.019079								0.029748432292162
-0.018847							2.3555046695785826
-0.018303										0.0203941207564874
-0.018016							2.403960857688564
-0.017981				0.0107542199859778
-0.017968		0.0304958802784884				0.0304958802784884
-0.017959					0.0408823136037887
-0.017925											0.0066109275035098
-0.017924	0.0352416601765894
-0.017921												0.2796945335634181
-0.017856			0.0241151394552413
-0.017855									0.095852080104248
-0.017835								0.029572834976622
-0.017185							2.453466488184671
-0.017059										0.0202703333553713
-0.016737				0.0106824477313941
-0.016724		0.0302204722363827				0.0302204722363827
-0.016715					0.0408567443017793
-0.016683											0.0065870433914563
-0.016681	0.0350743168032925
-0.016679												0.279544003723091
-0.016612			0.0241140164330732						0.0951209356180812
-0.016591								0.0293965054796082
-0.016354							2.50290003045307
-0.015815										0.0201296642880858
-0.015522							2.5522957382656357
-0.015493				0.0106106754768104
-0.015481		0.0299447990984621				0.0299447990984621
-0.015472					0.0406228201920011
-0.01544											0.0065275673020838
-0.015438	0.0349082055065333
-0.015436												0.2794017108097311
-0.015368			0.0241145008740085						0.0943918785603133
-0.015348								0.0292207314306091
-0.014691							2.59789764670979
-0.014571										0.0199882200422517
-0.01425				0.0105389575128883
-0.014237		0.0296699477575677				0.0296699477575677
-0.014228					0.0403484252443618
-0.014197											0.0064678570219501
-0.014195	0.0347413002048943
-0.014193												0.2795357667961237
-0.014125			0.0240434421968269
-0.014124									0.0936622769560066
-0.014104								0.0290438212379436
-0.01386							2.632975364160952
-0.013327										0.0198462762369084
-0.013029							2.66089598462532
-0.013006				0.0104670766769815
-0.012993		0.029394592734625				0.029394592734625
-0.012984					0.0400735969187224
-0.012954											0.006407986153866
-0.012953	0.0345745044211697
-0.01295												0.2798847036147754
-0.012881			0.0238593546414385
-0.01288									0.0929338552025341
-0.01286								0.0288675927314779
-0.012198							2.688851117706185
-0.012082										0.0196992507055244
-0.011762				0.0103954672943825
-0.01175		0.0291174085505594				0.0291174085505594
-0.011741					0.0397983018783135
-0.011712											0.0063480032087747
-0.01171	0.0344098716162558
-0.011708												0.2748686210148717
-0.011637			0.0236648956460276						0.0922043443559839
-0.011616								0.0286819721040373
-0.011366							2.716610132843807
-0.010838										0.019549107233756
-0.010535							2.744487483115242
-0.010519				0.0103235321678141
-0.010506		0.028841258240172				0.028841258240172
-0.010497					0.0395228401540585
-0.010469											0.0062883932961101
-0.010467	0.0342949873239858
-0.010465												0.2692319889295701
-0.010394			0.0234703265504042
-0.010393									0.0914756503292419
-0.010373								0.028487211831992
-0.009704							2.7690658586572896
-0.009594										0.0193984297500986
-0.009275				0.010251814203892
-0.009262		0.0285648428339696				0.0285648428339696
-0.009253					0.0392487119005732
-0.009226											0.0062285441743109
-0.009224	0.0340992788108435
-0.009222												0.2635921650350687
-0.00915			0.0232753170539305
-0.009149									0.0907461394826917
-0.009129								0.0282918203690209
-0.008873							2.7838191393942577
-0.00835										0.019247304385502
-0.008042							2.792106179445157
-0.008031				0.0101800962399699
-0.008019		0.0282893552631195				0.0282893552631195
-0.008009					0.0389732835130874
-0.007983											0.006169053029818
-0.007982	0.0337871253751501
-0.007979												0.2579400887117034
-0.007906			0.0230803515975419						0.0900176269714626
-0.007885								0.02810084724253
-0.007211							2.8003678527229314
-0.007106										0.0191095293181312
-0.006787				0.0097660213642439
-0.006775		0.0280128603281727				0.0280128603281727
-0.006766					0.0386925879160612
-0.006741											0.0061003715707417
-0.006739	0.0334188440082954
-0.006737												0.2507150682223475
-0.006663			0.0228860247223861
-0.006662									0.0892948321988916
-0.006642								0.0279138379950528
-0.006379							2.8086242628266898
-0.005862										0.0175318859360251
-0.005548							2.81277932300828
-0.005544				0.0064553768222524
-0.005531		0.0208149787618487				0.0208149787618487
-0.005522					0.0340967809082189
-0.005498											0.0053576355718021
-0.005496	0.0319241982706847
-0.005494												0.1880767393300907
-0.005419			0.0205716742144399
-0.005418									0.0681396529532301
-0.005398								0.0242052378394314
-0.004717							2.79902004876719
-0.004618										0.0172154236001076
-0.0043				0.0060719218796469
-0.004287		0.019749717739231				0.019749717739231
-0.004278					0.0336489680869774
-0.004255											0.0052196001916068
-0.004253	0.0325331726340468
-0.004251												0.184449711501633
-0.004175			0.0202777506870088						0.0663452813499526
-0.004154								0.0232055324036126
-0.003886							2.765955150250892
-0.003374										0.0170629029141235
-0.003056				0.0057779922379555
-0.003055							2.7327699752661023
-0.003044		0.0191177558260769				0.0191177558260769
-0.003035					0.0333761399674926
-0.003012											0.0052182552675214
-0.003011	0.0329521060363399
-0.003008												0.1817984506340374
-0.002931			0.0200894352834583						0.0652121707603558
-0.00291								0.0226987618331571
-0.002224							2.699581694145828
-0.00213										0.0169445589890376
-0.001813				0.0055391676177485
-0.0018		0.018627699702642				0.018627699702642
-0.001791					0.033161651194183
-0.00177											0.0052200735915025
-0.001768	0.0332696258498419
-0.001766												0.1795229995593244
-0.001688			0.0199394127338338
-0.001687									0.0643379012922271
-0.001667								0.022576134060105
-0.001392							2.666463516777813
-0.000886										0.016844836575308
-0.000569				0.0053429068762054
-0.000561							2.632492187529997
-0.000556		0.0181966008884421				0.0181966008884421
-0.000547					0.0329745985819605
-0.000527											0.0052215255742216
-0.000525	0.0335471716245654
-0.000523												0.1789202624284931
-0.000444			0.0198052225947744						0.0636311706425522
-0.000423								0.0224727449864694
0.00027							2.152789251425231
0.000358										0.0167577065064456
0.000675				0.0051839438191547
0.000687		0.0178112576118949				0.0178112576118949
0.000697					0.0328590866765334
0.000716											0.0052229424283264
0.000718	0.0338242519481525
0.00072												0.1788974049561589
0.0008			0.0196699534736319						0.063031261872249
0.000821								0.0223798084345639
0.001101							0.7501994937085442
0.001603										0.0166903004250975
0.001919				0.0051324219813333
0.001931		0.0174606683966819				0.0174606683966819
0.001932							0.0057701643520996
0.00194					0.0328223495568276
0.001959											0.0052243576096401
0.00196	0.0340390165784111
0.001963												0.1788765037539794
0.002043			0.0195469495161679
0.002044									0.0624976062641729
0.002064								0.0222955318221595
0.002764							0.0055475148349246
0.002847										0.01663919031946
0.003162				0.0051074482770152
0.003175		0.0171409893534869				0.0171409893534869
0.003184					0.032795246763433
0.003201											0.0052291618658257
0.003203	0.0342282361551217
0.003205												0.1788574558603675
0.003287			0.0194485859862731
0.003288									0.062009783323117
0.003308								0.0222177943477458
0.003595							0.005403597224133
0.004091										0.0165912670589667
0.004406				0.0050839947112209
0.004418		0.016839469373613				0.016839469373613
0.004426							0.0052906978274178
0.004428					0.0327699108188083
0.004444											0.0052331012889862
0.004446	0.0344048064127119
0.004448												0.1788396435058008
0.004531			0.0193888015708569						0.0615552684786876
0.004552								0.0221449549149158
0.005257							0.0052042005823227
0.005335										0.0165462033460082
0.00565				0.0050617898306424
0.005662		0.0165560024187342				0.0165560024187342
0.005671					0.0327458750081841
0.005687											0.0052339728131759
0.005689	0.0345728616524528
0.005691												0.1788226548439307
0.005775			0.0193319898611797						0.0611205388251699
0.005795								0.0220739333119519
0.006088							0.0051292219229834
0.006579										0.0165002266449814
0.006893				0.0050399106940333
0.006906		0.0162755310465638				0.0162755310465638
0.006915					0.0327223059123293
0.006919							0.005059377015348
0.00693											0.0052348259366629
0.006931	0.0347365635550938
0.006934												0.1788552936670387
0.007018			0.019276411273883
0.007019									0.0606942496430043
0.007039								0.0220017250700476
0.007751							0.0049915165831612
0.007823										0.0164464637060886
0.008137				0.0050181401387473
0.00815		0.0159906590838659				0.0159906590838659
0.008159					0.0326988701635515
0.008172											0.005235680732941
0.008174	0.0348996631092053
0.008176												0.1790332112895321
0.008262			0.0192206785462887						0.0602678697030823
0.008283								0.0219297188092396
0.008582							0.004917659583858
0.009067										0.0163917361005576
0.009381				0.0049962067114767
0.009393		0.0157035603163229				0.0157035603163229
0.009403					0.0326754010780044
0.009413							0.0048363823720081
0.009415											0.005236533856428
0.009417	0.0350475396732067
0.009419												0.1793399338574764
0.009506			0.019165143999077						0.059841035974378
0.009527								0.0218815968130614
0.010244							0.0047527755585446
0.010311										0.0163369395902668
0.010624				0.0049710701351739
0.010637		0.0154238047028527				0.0154238047028527
0.010646					0.0326539655353811
0.010658											0.0052373886527062
0.01066	0.0351384943011668
0.010662												0.179842592325655
0.010749			0.0191107765141184
0.01075									0.0594441523053105
0.01077								0.0218761685711001
0.011075							0.0046691687450811
0.011555										0.0162821086275959
0.011868				0.0049297006510644
0.011881		0.0152221463164538				0.0152221463164538
0.01189					0.0326382639170677
0.011901											0.005238240103402
0.011902	0.0351949781655502
0.011905												0.180344427101137
0.011907							0.0045853462277645
0.011993			0.0190590294142186						0.0591046275383356
0.012014								0.0218707150815017
0.012738							0.0045017825550716
0.012799										0.0162353567480205
0.013112				0.0048788845918433
0.013124		0.0151929592672327				0.0151929592672327
0.013134					0.0326214621853692
0.013143											0.0052387536502853
0.013145	0.0352869458342191
0.013147												0.1808459529918578
0.013237			0.0190102330000152						0.0587641951937959
0.013258								0.0218652615919034
0.013569							0.0044123085968037
0.014043										0.0161917572612094
0.014356				0.0048121613687848
0.014368		0.0151637722180116				0.0151637722180116
0.014377					0.0325907923576656
0.014386											0.0052370022379503
0.014388	0.0354245277142611
0.01439												0.1813495381143202
0.0144							0.0043143359067234
0.01448			0.0189663250352491
0.014481									0.058561714639099
0.014501								0.021859833349942
0.015231							0.0042122648434341
0.015288										0.0161482611315381
0.015599				0.0046626991775073
0.015612		0.0151347177166979				0.0151347177166979
0.015621					0.0325298860802586
0.015629											0.0052333906818554
0.015631	0.0355622464916962
0.015633												0.1818519906593248
0.015724			0.0189219106095053
0.015725									0.0586303275029945
0.015745								0.0218543798603437
0.016062							0.0041105820470804
0.016532										0.0161047477756768
0.016843				0.0044427677075236
0.016855		0.0151055571770582				0.0151055571770582
0.016865					0.0324691464866979
0.016872											0.0052367044811254
0.016873	0.0356998009922596
0.016876												0.1823544432043293
0.016894							0.0040087266876442
0.016968			0.0188731802554294						0.05869894036689
0.016989								0.0218489263707453
0.017725							0.0039060516535663
0.017776										0.0160638011221209
0.018087				0.0042230534001861
0.018099		0.0150763171086741				0.0150763171086741
0.018109					0.0324083402195986
0.018114											0.0052450734552537
0.018116	0.0358371638364727
0.018118												0.1827842048688475
0.018212			0.018797431309193						0.0587673717152726
0.018233								0.021843498128784
0.018556							0.003801478425581
0.01902										0.0160235607423537
0.01933				0.0040038277088026
0.019343		0.0150472360977789				0.0150472360977789
0.019352					0.0323473339318839
0.019357											0.0052534825763696
0.019359	0.0359744171627714
0.019361												0.1828508210156954
0.019387							0.0036969051975957
0.019455			0.0187056517720089
0.019456									0.0588358938214116
0.019476								0.0218403169265182
0.020218							0.0035921162657573
0.020264										0.0159804780412416
0.020574				0.0037846563080808
0.020587		0.0150180490485578				0.0150180490485578
0.020596					0.0322876944517081
0.0206											0.0052618933702766
0.020602	0.0361018686357257
0.020604												0.1823833754103019
0.020699			0.0186137621346123						0.0589044159275506
0.02072								0.0218613482081638
0.02105							0.0034873704746895
0.021508										0.0159360689235019
0.021818				0.0035658649419898
0.02183		0.0149944555210312				0.0149944555210312
0.02184					0.0322318886999953
0.021843											0.0052702924546456
0.021844	0.0361776002735757
0.021847												0.1816100309296607
0.021881							0.0033822795574567
0.021943			0.0185225110784485						0.0589730287914461
0.021964								0.0219191652969613
0.022712							0.0032764983878941
0.022752										0.0158915909010024
0.023062				0.0033462592159755
0.023074		0.0149880932214735				0.0149880932214735
0.023083					0.0321762496321287
0.023085											0.0052786798294766
0.023087	0.0361865533630829
0.023089												0.1805330527286879
0.023186			0.0184309957817746
0.023187									0.0590415508975851
0.023207								0.0219804665596688
0.023543							0.0031875852596442
0.023996										0.0158517467236045
0.024305				0.0031271421059152
0.024318		0.0149835600830386				0.0149835600830386
0.024327					0.032115243344414
0.024328											0.0052870922961748
0.02433	0.0361814881595391
0.024332												0.1794593692985021
0.024374							0.0031093279017377
0.02443			0.0183390400842504						0.0591305842566876
0.024451								0.0220512861815365
0.025205							0.0030314156699962
0.02524										0.0158158645698994
0.025549				0.0029072106359314
0.025561		0.0149790004350222				0.0149790004350222
0.025571					0.0320473030086967						0.0052950012527365
0.025573	0.0361357918097301
0.025575												0.1783851710603807
0.025674			0.0182472605470663						0.0592794269773075
0.025695								0.0221283419697504
0.026037							0.0029533308751722
0.026484										0.0157807403685529
0.026793				0.0026871705846246
0.026805		0.0149742817295169				0.0149742817295169
0.026814					0.0319426922268121						0.0053013411311987
0.026815	0.0360899038035708
0.026818												0.177308295820995
0.026868							0.0028838310937017
0.026918			0.0181554810098823						0.059461033248015
0.026938								0.0222029739848095
0.027699							0.0028547973550738
0.027728										0.0157456678457764
0.028036				0.002468216346549
0.028049		0.0149695630240115				0.0149695630240115
0.028056											0.0053066940628818
0.028058	0.0360439884179329				0.03183841481262
0.02806												0.1762361568146156
0.028161			0.0180624243102326
0.028162									0.0596311132836501
0.028182								0.0222735663779439
0.02853							0.0028451769632253
0.028972										0.0157106470015697
0.02928				0.0022810221454865
0.029293		0.0149648178089247				0.0149648178089247
0.029299											0.0053098589837394
0.029301	0.0359983194476025
0.029302					0.0317434050202774
0.029303												0.1751592815752299
0.029361							0.0028358154160006
0.029405			0.0179598109121333						0.0597947495185755
0.029426								0.0223454464005668
0.030192							0.0028264107280052
0.030217										0.0156690802051749
0.030524				0.00224497314621
0.030536		0.0149602051417454				0.0149602051417454
0.030542											0.0053118295317152
0.030544	0.0359526778567508
0.030546					0.0316761647567142							0.1741402707477893
0.030649			0.0178577039750118						0.0598987579074964
0.03067								0.0224223254553215
0.031024							0.0028169628992392
0.031461										0.015623155182718
0.031768				0.0022252113454018
0.03178		0.0149558840799624				0.0149558840799624
0.031785											0.0053138017524822
0.031786	0.0359067898505915
0.031789					0.0316091245137665							0.1733102973942481
0.031855							0.002807428788932
0.031892			0.0177844653136216
0.031893									0.0600026755386608
0.031913								0.0224992802529873
0.032686							0.0027975495524598
0.032705										0.0155765238864723
0.033011				0.0022054495445936
0.033024		0.0149514569798535				0.0149514569798535
0.033027											0.0053157689548757
0.033029	0.0358868302106809
0.033031												0.1725960528645972
0.033033					0.0315423176282035
0.033136			0.017778013441166						0.0601067746853383
0.033157								0.0225762855459272
0.033517							0.0027869800636576
0.033949										0.0155299442687966
0.034255				0.0021856877437854
0.034267		0.0149467382743481				0.0149467382743481
0.03427											0.0053177461940162
0.034272	0.0359470650636347
0.034274												0.1721055438636953
0.034277					0.0314751773749481
0.034348							0.002776238011773
0.03438			0.0177715395486679						0.0602109645897722
0.034401								0.0227050737424145
0.03518							0.0027654959598884
0.035193										0.0154898416985491
0.035499				0.0021659802336387
0.035511		0.0149419930592613				0.0149419930592613
0.035513											0.0053197133964097
0.035515	0.0359842737750729
0.035517												0.1716144170932708
0.03552					0.0314081037952311
0.035623			0.0177650876762123
0.035624									0.0603148822209367
0.035644								0.0231269112619029
0.036011							0.0027546676264625
0.036437										0.0154591446280247
0.036742				0.0021462727234921
0.036755		0.0149378840741303				0.0149378840741303
0.036756											0.0053219800284193
0.036757	0.0358582186555279
0.03676												0.1711242169771301
0.036764					0.0313411302258219
0.036842							0.0027538910925913
0.036867			0.0177586137837142						0.0604182553055623
0.036888								0.0237212153899395
0.037673							0.0027736927063063
0.037681										0.0154312554264651
0.037986				0.0021265109226839
0.037998		0.0149431064616839				0.0149431064616839					0.0053278230879096
0.038	0.0354414208525668
0.038002												0.170633502053054
0.038008					0.0312740566461049
0.038111			0.0177521619112586						0.0605223544522397
0.038132								0.0243133987164656
0.038504							0.0027956944993231
0.038925										0.0154032800939557
0.03923				0.002108432132384
0.039241											0.0053421170882946
0.039242		0.014948673473797				0.014948673473797
0.039243	0.0350245409111698
0.039245												0.1701424782442166
0.039252					0.0312084165474654
0.039335							0.0028190767969996
0.039355			0.0177457320588455						0.0606171963077566
0.039376								0.0249046983756957
0.040167							0.0028392235368796
0.040169										0.0153753219876363
0.040473				0.0021046317860748
0.040484											0.005355706843605
0.040486	0.0346073050365509	0.0149612390154235				0.0149612390154235
0.040488												0.1696526899744243
0.040495					0.0311654454519112
0.040598			0.0177393022064324
0.040599									0.0606497783423313
0.040619								0.0254968059593108
0.040998							0.0028590682913653
0.041413										0.0153486558455645
0.041717				0.0021316142448706
0.041727											0.0053667305372899
0.041728	0.0341922595202211
0.04173		0.0149955424138723				0.0149955424138723
0.041731												0.1691633135509804
0.041739					0.031167612341912
0.041829							0.0028750303764951
0.041842			0.0177328723540193						0.0606673853470876
0.041863								0.0260878783898077
0.042657										0.0153231610844107
0.04266							0.0028860312730034
0.042961				0.0021587595756511
0.042969											0.0053763775238575
0.042971	0.0337766116553619
0.042973		0.0150298193027396				0.0150298193027396						0.1687015308328769
0.042983					0.031170912682067
0.043086			0.0177261562410536						0.0606962463136468
0.043107								0.0266818795461999
0.043491							0.0028953928202282
0.043902										0.0152979936208662
0.044205				0.002185361999816
0.044212											0.0053860144736782
0.044214	0.0333706287464538
0.044216												0.1683338550053745
0.044217		0.015064096191607				0.015064096191607
0.044226					0.0311906147126897
0.044323							0.0029047975082236
0.044329			0.0177180308453672
0.04433									0.0608076060808423
0.04435								0.0272732549483411
0.045146										0.0152727744787518
0.045154							0.0029142453369896
0.045448				0.0022106071574419
0.045455											0.0053956497507077
0.045457	0.0330180905798029
0.045459												0.167968135448027
0.045461		0.0150983995900558				0.0150983995900558
0.04547					0.0312208511623931
0.045573			0.0177088264675978						0.0609685195830734
0.045594								0.0278666249138077
0.045985							0.0029178691617217
0.04639										0.0152495708008638
0.046692				0.00223558086176
0.046698											0.0054052682998258
0.046699	0.0327052526571441
0.046702												0.1676060195462277
0.046704		0.0151328090268306				0.0151328090268306
0.046714					0.0312510542753273
0.046816							0.0029164023755206
0.046817			0.0176933023376278						0.0611297961163304
0.046838								0.0284582275446821
0.047634										0.0152302430157187
0.047647							0.0029140727739071
0.047936				0.0022596316248315
0.04794											0.0054148968856907
0.047942	0.0324601789440583
0.047944												0.1672562590348793
0.047948		0.0151671654444424				0.0151671654444424
0.047958					0.0312812907250307
0.048061			0.0176739907603461						0.061290618860805
0.048082								0.0290502593853861
0.048478							0.0029117000315229
0.048878										0.0152123622305311
0.049179				0.00228183650541
0.049183											0.0054247278792849
0.049185	0.0324369885256712
0.049187												0.166931621150781
0.049192		0.0152013893141467				0.0152013893141467
0.049201					0.0313115271747341
0.049304			0.0176545690828517						0.0614515323630361
0.04931							0.0029093272891388
0.049325								0.0295556160881679
0.050122										0.0151945158977234
0.050141							0.0029069545467546
0.050423				0.0023062673031124
0.050426											0.0054369559825985
0.050428	0.0324140445225915
0.05043												0.1665796984461037
0.050435		0.0152367265862737				0.0152367265862737
0.050445					0.0313417636244375
0.050548			0.0176352795256125						0.0616124458652672
0.050569								0.0295972746892665
0.050972							0.0054323289773665
0.051366										0.0151766523387257
0.051667				0.0023312410074305
0.051669											0.0054548849581545
0.05167	0.0323921956986565
0.051673												0.1662145966582787
0.051679		0.0152912567953998				0.0152912567953998
0.051689					0.0313719334006024
0.051792			0.0176159459282882						0.0617735408830112
0.051803							0.0134371852476338
0.051813								0.0295883622733951
0.05261										0.0151595984106565
0.052634							0.0239206082123892
0.052911				0.0023562147117486							0.0054713686421561
0.052913	0.0323713599154302
0.052915												0.1658500096783891
0.052923		0.0154085086743327				0.0154085086743327
0.052932					0.0314021365135366
0.053035			0.0175965903109214						0.06193400059646
0.053056								0.0295771775701911
0.053466							0.0343573528633327
0.053854										0.0151439398039749
0.054154				0.0023812427067282							0.0054884143839845
0.054156	0.0323483063944361
0.054158												0.1654884085845253
0.054167		0.015525946120336				0.015525946120336
0.054176					0.0314343398326254
0.054279			0.0175772567135971						0.0622292355782748
0.054297							0.0447914659272683
0.0543								0.0295534447913834
0.055098										0.0151287290782324
0.055128							0.0552405488386094
0.055397											0.0055060188380572
0.055398				0.0024142514289573
0.055399	0.0323251707350062
0.055401												0.1651815830549938
0.05541		0.0156395396770231				0.0156395396770231
0.05542					0.0315029135669582
0.055523			0.0175578790761878						0.0634480214899846
0.055544								0.02952653081031
0.055959							0.0657205636824858
0.056342										0.0151135183524899
0.05664											0.0055236065642184
0.056641	0.032298776917621
0.056642				0.0024526892173425
0.056644												0.165068840117129
0.056654		0.015748308489879				0.015748308489879
0.056664					0.0316460283173185
0.056767			0.0175400428417543						0.064658911476881
0.056787								0.0294996925721477
0.05679							0.0762375070260137
0.057587										0.0150977736148584
0.057621							0.0867006969693479
0.057882											0.0055412160366646
0.057884	0.0321922159868501
0.057885				0.0024912355870508
0.057886												0.1650100490509
0.057898		0.0158572363602238				0.0158572363602238
0.057907					0.0317885096690632
0.05801			0.0175376426571206						0.0658743393516011
0.058031								0.0294729048292594
0.058453							0.097152282045385
0.058831										0.0150805301986996
0.059125											0.0055587552518825
0.059127	0.0320652573445109
0.059129				0.0025274474583121								0.1649866767706304
0.059141		0.0159660581922427				0.0159660581922427
0.059151					0.0319345580551168
0.059254			0.0175731830057327						0.0670531918504617
0.059275								0.0294460918387341
0.059284							0.1076202174734875
0.060075										0.0150626838658919
0.060115							0.1208555901961563
0.060368											0.0055762058091694
0.06037	0.0319342191598579
0.060372												0.1649633044903607
0.060373				0.002558501716725
0.060385		0.0160749860625875				0.0160749860625875
0.060395					0.0320805064308628
0.060498			0.0176106390980432						0.0682377620879802
0.060519								0.0294192283529347
0.060946							0.1468730555645792
0.061319										0.0150448719854641
0.061611											0.0055937216053111
0.061612	0.031797841976875
0.061615												0.1649400351716781
0.061617				0.0025895559751379
0.061629		0.0161826679826022				0.0161826679826022
0.061638					0.032226088102147
0.061741			0.0176608447949673						0.069411895183504
0.061762								0.0293923901147724
0.061777							0.1803284211957681
0.062563										0.0150270773312263
0.062608							0.2137036312751432
0.062853											0.0056068797805046
0.062855	0.0316615469323279
0.062857												0.1649167658529955
0.06286				0.0026205016522277
0.062872		0.0162915163242026				0.0162915163242026
0.062882					0.0323718031205082
0.062985			0.0177122615942295						0.0705884787384526
0.063006								0.029366359800995
0.06344							0.247080480703802
0.063807										0.0150094721650781
0.064096											0.0056137900807492
0.064098	0.0315250328519519
0.0641												0.1648933935727258
0.064104				0.0026514473293174
0.064116		0.0164006297616178				0.0164006297616178
0.064126					0.0325181515374851
0.064229			0.0177632600126839						0.0717651530511578
0.06425								0.0293512869616884
0.064271							0.2804466743621173
0.065051										0.0149923493322491
0.065102							0.3140167944431581
0.065339											0.005617732849492
0.065341	0.0313882997357469
0.065343												0.1648699183308691
0.065348				0.0026824472970688
0.06536		0.0165085237582845				0.0165085237582845
0.06537					0.0326638665558463
0.065472			0.0178104709838266						0.0729434610034794
0.065493								0.0293742370637482
0.065933							0.3474438165880491
0.066295										0.0149754332136997
0.066582											0.0056196833239741
0.066583	0.0312520594501571
0.066586												0.1648459282810769
0.066591				0.002713338683497
0.066604		0.0165834663451584				0.0165834663451584
0.066613					0.0328097149212845
0.066716			0.0178576819549693						0.0741180478877856
0.066737								0.0293972629087191
0.066764							0.3807985779421499
0.067539										0.0149585343213403
0.067596							0.4142939350677045
0.067824											0.0056216304528738
0.067826	0.0311157096466527
0.067828												0.164796300796099
0.067835				0.0027443386512484
0.067847		0.0166120701835868				0.0166120701835868
0.067857					0.0329554299396457
0.06796			0.0179086583533812						0.0752786580775946
0.067981								0.0294209199446157
0.068427							0.4477204826641187
0.068783										0.0149430824289382
0.069067											0.0056235792545647
0.069069	0.0309754445777064
0.069071												0.1647321557273412
0.069079				0.0027753386189997
0.069091		0.0166407800603411				0.0166407800603411
0.069101					0.0331001781916989
0.069204			0.0179600751526434						0.0761925886853031
0.069225								0.0294483641260667
0.069258							0.4811623452341032
0.070027										0.0149342281672942
0.070089							0.5074075075898637
0.07031											0.0056255314018378
0.070312	0.0308103737011346
0.070314												0.1644967855392509
0.070322				0.0027924401773914
0.070335		0.016676276389957				0.016676276389957
0.070344					0.0332255244440527
0.070447			0.0180116240721607						0.0764865530585273
0.070468								0.0294757325646067
0.07092							0.528351532051716
0.071272										0.0149283195841349
0.071553											0.0056274802035287
0.071554	0.0306457682756993
0.071557												0.1642174507534728
0.071566				0.0028032440190421
0.071578		0.0167135223519512				0.0167135223519512
0.071588					0.0332861306905365
0.071691			0.0180628867311253						0.0767809712205339
0.071712								0.0295032272413318
0.071751							0.549235720264717
0.072516										0.0149224626795455
0.072583							0.570123661724762
0.072795											0.005629434023593
0.072797	0.030538522857963
0.072799												0.1639387337372173
0.07281				0.002813884988708
0.072822		0.0167506622756195				0.0167506622756195
0.072832					0.0333462368854816
0.072935			0.0180954763940409						0.0770648614827893
0.072956								0.0295306209275088
0.073414							0.5911229063730092
0.07376										0.0149163129297266
0.074038											0.0056313242775936
0.07404	0.0304875148893027
0.074042												0.1636612522600068
0.074054				0.0028415189354426
0.074066		0.0167879877663583				0.0167879877663583
0.074076					0.0333983089190392
0.074178			0.0180985371799499						0.0772723337140924
0.074199								0.0295580398613228
0.074245							0.6121189586042305
0.075004										0.0149095774894488
0.075076							0.6330520684511157
0.075281											0.0056273597625658
0.075283	0.0304362331258562
0.075285												0.1633818145126416
0.075297				0.0028809882463975
0.07531		0.0168251807091896				0.0168251807091896
0.075319					0.033445747141672
0.075422			0.0180999244426281						0.0774809857962296
0.075443								0.0295854587951368
0.075907							0.6539919082582178
0.076248										0.0148991556445177
0.076524											0.0056246715871862
0.076525	0.0303853072956316
0.076528												0.1631038182274957
0.076541				0.0029205118480139
0.076553		0.0168624266711838				0.0168624266711838
0.076563					0.0334948855395362
0.076666			0.0180905879446036						0.0776883672697761
0.076687								0.0296129282242248
0.076739							0.6748697547779374
0.077492										0.0148855814068222
0.07757							0.6958104574004519
0.077766											0.0056269884029303
0.077768	0.0303340255321851
0.07777												0.1628252041728271
0.077785				0.0029601440309534
0.077797		0.0168995400852707				0.0168995400852707
0.077807					0.0335472909407862
0.077909									0.0778954764700533
0.07791			0.0180806569054313
0.07793								0.0296403724056758
0.078401							0.7167524973868558
0.078736										0.0148720416215067
0.079009											0.0056293236193771
0.079011	0.0302830997019606
0.079013												0.1625461782718103
0.079028				0.0029993418886005
0.079041		0.0169368125568464				0.0169368125568464
0.07905					0.0335999963729595
0.079153			0.0180707258662591						0.0781033117323822
0.079174								0.0296647868706833
0.079232							0.7344824481559025
0.07998										0.0148585879671411
0.080063							0.7489723113474592
0.080252											0.0056316454534946
0.080254	0.0302318453179927
0.080256												0.1621870482560366
0.080272				0.0030391369435247
0.080284		0.0169738729517703				0.0169738729517703
0.080294					0.0336526017948249
0.080397			0.0180607728070443						0.078304430920732
0.080418								0.029671326008674
0.080894							0.7628199810275519
0.081224										0.0148456166460945
0.081495											0.0056339840155237
0.081496	0.0301757447663099
0.081499												0.1620638032362885
0.081516				0.0030787148358027
0.081528		0.0170084679556155				0.0170084679556155
0.081538					0.0337055072476136
0.081641			0.018050841767872						0.0784882153775949
0.081662								0.0296772592033759
0.081726							0.7766557007141826
0.082468										0.0148331104321771
0.082557							0.7902759322515612
0.082737											0.0056362974856855
[truncated: 258,268 more rows]
