# Supplementary material for: Bond-centric modular design of protein assemblies
Source: Nat Mater. 2025 Jul 31;24(10):1644–52. doi: 10.1038/s41563-025-02297-5 (PMC12484077; doi:10.1038/s41563-025-02297-5)
Supplement: Supplementary file 3 — SEC source data. [file 41563_2025_2297_MOESM3_ESM.csv]

ml	Comp-1_C3-A	Comp-2_C2-B	Comp-3_A′-B′	1+3	2+3	1+2+3
-0.148539	-0.01082952325623307	-7.54986761695599e-05	0.00026379158992332236	0.0005085483107272959	0.0003513965353559139	0.01708489595944537
-0.147295	-0.0038186684150251296	-0.0005904969122405523	0.002830014609765244	0.002550081797561792	0.00209039286120636	0.010522021371162931
-0.146052	-0.002948572389827477	-0.000630588903670735	0.0030320769075062965	0.002661153648124873	0.002202262379698916	0.010583020394558227
-0.144808	-0.0022913730825796967	-0.0006588490130146434	0.003191438117208643	0.0027332951865810078	0.002283520818333516	0.010718665680481328
-0.143564	-0.0017376944546680045	-0.0006813800005062504	0.0033302915675239796	0.0027171061209911324	0.0023162807882219113	0.010962661774062514
-0.142321	-0.001465871059102255	-0.0007015208885087505	0.003450678670117314	0.00270301105136768	0.0023152558242271297	0.01128585320988234
-0.141077	-0.0010585245957941858	-0.0007198884768903002	0.00355934170204739	0.002690357011226498	0.0023143298222732226	0.011577614640427301
-0.139833	-0.0006540902669233411	-0.0007365954502421972	0.0036591461310641724	0.0026787161949400366	0.002313478041849973	0.011845183237964635
-0.13859	-0.00027415517580907936	-0.0007509894240885068	0.0037516838836954215	0.002667885957737352	0.002312689879881572	0.012093314858555674
-0.137346	8.246211287188493e-05	-0.0007643158597014683	0.0038382659582581135	0.0026577987513614633	0.002311951198933608	0.012326351805560755
-0.136102	0.0004284153932400221	-0.0007770017723744212	0.00392340593467213	0.0026481168345274626	0.0023112478615716714	0.012548636382340226
-0.134858	0.0007736432308657899	-0.0007897410619590414	0.004001354148890154	0.0026383448533508205	0.002310565730361351	0.012771127735470188
-0.133615	0.0011193270610724748	-0.0007980085524995258	0.004014613960439015	0.002627807325261722	0.002309887133509633	0.01299258520684769
-0.132371	0.0014649798008759178	-0.0007959149914085709	0.004027012258808148	0.002617337345429605	0.002309212071016518	0.013317224077120963
-0.131127	0.0018107879926955793	-0.0007937206072622444	0.004040140970525311	0.0026067773012548464	0.0023085299398061974	0.013641449394693252
-0.129884	0.0021563370978215403	-0.0007915202923479547	0.004053456967716329	0.0025962848053370687	0.0023078548773130827	0.013966915370368496
-0.12864	0.002501886202947499	-0.0007893318389695912	0.00406671677926519	0.00258572476116231	0.002307172746102762	0.014291967793342755
-0.127396	0.002847145130976511	-0.000787048493303819	0.004079976590814052	0.0025752322652445327	0.0023064941492510443	0.014617226992667504
-0.126153	0.0031865901535988207	-0.0007847177014943424	0.004093255130910299	0.002564717253241095	0.0023058155523993265	0.014942072639291272
-0.124909	0.003516998232344762	-0.000782392840452829	0.00410696442759641	0.0025541572090663363	0.0023051404899062113	0.015267331838616024
-0.123665	0.0038455719772992805	-0.0007800739101792785	0.004121497780367478	0.0025436872292342195	0.0023047092981566823	0.01559238426159028
-0.122421	0.004173627548866393	-0.0007777490491377649	0.004136237147159785	0.0025357840831673954	0.0023042781064071534	0.01591743668456454
-0.121178	0.004502294565030647	-0.0007754123265603252	0.0041509577854047085	0.0025288266126983114	0.0023038469146576244	0.01615336850047652
-0.119934	0.004830526315549477	-0.0007730933962867746	0.004165715880744401	0.0025220267548288506	0.0023034157229080954	0.016351667020598856
-0.11869	0.005159017152762013	-0.000770756673709335	0.004180417790441938	0.0025151593487024084	0.002302988065517169	0.016548724882618236
-0.117447	0.005487767076668252	-0.0007684318126678215	0.004195175885781632	0.0025083594908329476	0.00230255687376764	0.016745575968287126
-0.116203	0.005725847021246083	-0.0007515647085809222	0.004209933981121325	0.002501514600792166	0.002302129216376714	0.016942840606657003
-0.114959	0.005786846392411588	-0.0007053936799886187	0.0042246920764610185	0.0024947147429227046	0.002301698024627185	0.01713969169232589
-0.113715	0.005769808851433659	-0.0006578229901570366	0.004239356529063784	0.0024878473367962624	0.0023012703672362586	0.01733674955434527
-0.112472	0.0057533309377141295	-0.0006071683009846713	0.0044595480606739015	0.002481024962841141	0.0023209744164462923	0.017533600640014163
-0.111228	0.005734096341573596	-0.0005555884120100709	0.00476538523947744	0.0026659495743705523	0.002361124730172927	0.017730865278384036
-0.109984	0.005707534773735136	-0.0005040915537869532	0.005078320537740046	0.0031411065300633767	0.0023995255363912266	0.01924984434910217
-0.108741	0.005678123252265937	-0.00045263028017161365	0.005392566834319629	0.003620519025946029	0.002435409879284406	0.022751395068342686
-0.107497	0.005648773911603227	-0.00040109783734071765	0.005705258661466224	0.004100539456141514	0.0024744115264651646	0.026303812769804372
-0.106253	0.005619279482392045	-0.0003497789021564913	0.0060183812452026825	0.004580177112880771	0.0025143462443170347	0.029826454676795126
-0.10501	0.005589836870519602	-0.00029858451309948885	0.006331035615254507	0.0050614134117019215	0.0025545177641952852	0.0333732894167935
-0.103766	0.005560373531711664	-0.00022208946791213744	0.006644289298822664	0.005538078945133996	0.002594752902528384	0.03689882619269116
-0.102522	0.005530910192903723	-0.00013625939395095358	0.006956831297590176	0.006018909954413258	0.002635016315730305	0.04044028474757674
-0.101278	0.005501581579176512	-4.9616804778832544e-05	0.007377362100581889	0.006501091928832148	0.0026973235235372454	0.04397760777545247
-0.100035	0.005472211511578306	3.698426901754717e-05	0.00808713658939368	0.007023712793097235	0.002962884625868067	0.047504178433102576
-0.098791	0.005442903624786589	0.00012346079668670295	0.008892801240818704	0.007877928050884013	0.0032739505952086093	0.05161571938629607
-0.097547	0.005413533557188383	0.00021024572428993702	0.00969378375539738	0.008773122584572838	0.0035849352743012887	0.05753324498469132
-0.096304	0.005384609118703347	0.00029658584429594276	0.010493829842606786	0.009717154508059218	0.0038960118467176387	0.06355002323132297
-0.09506	0.005357063021428812	0.0003831513334845442	0.011294512700427296	0.010671543830949409	0.004206978854017305	0.06997725253368232
-0.093816	0.005329869282057714	0.0004698532303362957	0.012094408959257617	0.011630413854886034	0.0045178645710691094	0.07652978830444014
-0.092573	0.00530266517921887	0.0005866774976723515	0.012897957284828095	0.012587797817169068	0.004829365266517783	0.08307219203402381
-0.091329	0.005275450712912275	0.0007581300687160128	0.013698583957006447	0.013545654617250975	0.005140873030683662	0.08958275220563164
-0.090085	0.005248225883137931	0.0009429387292124509	0.014498611315668467	0.014510018566088752	0.005452681215330771	0.09611564422309266
-0.088841	0.005220959599492599	0.0011282692972896368	0.015917448608491404	0.015474314966669551	0.0058962149451003846	0.10243018041443357
-0.087598	0.005193786587056996	0.0013125204655975485	0.017590301189502486	0.016397587059176977	0.00646515125245228	0.10871411370590159
-0.086354	0.0051666239380891415	0.0014972460953425037	0.019264221297714528	0.0172809381318084	0.007059821224790411	0.11785135385781605
-0.08511	0.005139409471782547	0.001682072548142831	0.020930874729541044	0.018155440382775258	0.007653816134635426	0.12768480998183884
-0.083867	0.005112122461201718	0.0018661813780196297	0.02258971835710785	0.019032396887079105	0.00824566215445	0.13754618091317813
-0.082623	0.005084949448766115	0.002050456269399394	0.02425618450346051	0.019909465971811258	0.008840837540068317	0.1473755015101911
-0.081379	0.005073197276339734	0.0016707388505654524	0.021819731588452008	0.023221221915095312	0.008109960455899462	0.13284243249217403
-0.080136	0.005141751615493626	0.0010977970114955128	0.017593915799147868	0.026930409286372258	0.007003020547686471	0.11274935418576332
-0.078892	0.005256910469110867	0.00013742182447171034	0.0025885474483253157	0.0006388038662730946	-0.0005174442368692075	0.019991344341968385
-0.077648	0.005372069322728108	0.00011875769769200843	0.0025830974410361654	0.0006426766330066947	-0.0005273157004465393	0.019342893706823808
-0.076404	0.005487362901426073	0.00010827803070130833	0.0025923680719919366	0.0006412130874387644	-0.000532843437301157	0.019166099927152694
-0.075161	0.005602501028107819	0.00010562697742182732	0.002594896425888965	0.0006400647670700807	-0.0005357062677693414	0.019027352995972205
-0.073917	0.005717390431563608	0.00010407311621550958	0.002594072369804008	0.0006278835647277683	-0.000535907726209695	0.018940713705115835
-0.072673	0.005832766918003561	0.00010270310881604624	0.0025972562228595256	0.0006108163717971347	-0.0005319951912365099	0.019036451155393878
-0.07143	0.005948247039120992	0.00010145171677584381	0.002610834419713939	0.0005991755555106736	-0.0005282204962488297	0.019123917551652218
-0.070186	0.006062991354028308	0.00010162370904677211	0.002623270175177843	0.0005993106520246364	-0.0005251456042644837	0.019257288297719898
-0.068942	0.006178284932726276	0.00010247773963345054	0.002634975517293716	0.0006016748410189853	-0.0005222933768721075	0.01941919418015555
-0.067699	0.006293609601827487	0.00010327839330846159	0.002645894260419403	0.0006039039334993715	-0.0005193315843630476	0.019573862890323965
-0.066455	0.006415566890287502	0.0001027090395840093	0.0026557454763441214	0.0006061330259797576	-0.0005160128216351154	0.019725016402534004
-0.065211	0.006591341666763566	0.0001017957013177004	0.0026636863804355305	0.0006083396023744834	-0.0005126975932657859	0.01987844445459946
-0.063967	0.006833059188520992	0.00010088829381935455	0.0026713838134109287	0.0006121898530224231	-0.0005094883956545371	0.02003269961206689
-0.062724	0.007086995238753468	9.997495555304567e-05	0.0026791561605758684	0.0006179314548658421	-0.0005070284820670604	0.02001450329322355
-0.06148	0.007344537775762292	9.906161728673676e-05	0.002681216300788262	0.0006247087966496425	-0.0005047382176925129	0.01993634183273737
-0.060236	0.0076016243201901985	9.814827902042787e-05	0.002681085200956564	0.0006309232362919313	-0.0005024550220351707	0.01985280418713839
-0.058993	0.007855923091793856	9.722900998615593e-05	0.0026807668156510122	0.0006229300258824656	-0.0005001788950950342	0.019722741862678587
-0.057749	0.008100956923230686	9.630381018392094e-05	0.002680448430345461	0.0006134507538194092	-0.0004978921650790894	0.019479779650849863
-0.056505	0.008357939832981111	9.536674884575988e-05	0.0026801113164925234	0.0006040165139276738	-0.0004955912976287338	0.019222549870837154
-0.055262	0.008614373478940887	9.40323260540748e-05	0.0026797929311869716	0.0005944922096932965	-0.0004931384527584624	0.018964906538123463
-0.054018	0.00887264145869208	9.228868027293963e-05	0.002676609078131454	0.0005849679054589191	-0.0004906891422467935	0.018708090310811738
-0.052774	0.0091302047226364	9.054503449180448e-05	0.002673237939602082	0.0005743628291128395	-0.000488317587624384	0.018451274083500013
-0.05153	0.009381373726980122	8.878359640678018e-05	0.0026699042581674825	0.0005595472447482525	-0.00048667411087413	0.01820355601560996
-0.050287	0.009501579589390702	8.7039950625645e-05	0.0026714025419583135	0.0005446641121266842	-0.0004854901007422267	0.01796390222538912
-0.049043	0.009536266115943702	8.530223561247291e-05	0.0026771709345530166	0.0005298034955907762	-0.0004842990218931178	0.017726316198673202
-0.047799	0.009581979372180709	8.354672829541165e-05	0.0026840255828960717	0.0005261108575424598	-0.0004831220804784199	0.017487903066555312
-0.046556	0.009628646067450548	8.263339002910276e-05	0.0026909176883338974	0.0005298485277620971	-0.0004819345359879138	0.017300150140308095
-0.045312	0.009675530395543096	8.172005176279386e-05	0.00269786597941388	0.0005336312301530556	-0.0004807187166285861	0.01712749188764683
-0.044068	0.009722342179361406	8.081857503241106e-05	0.0027048329990412485	0.000537413932544014	-0.000479089377312743	0.016956074293088524
-0.042825	0.009769350869066936	8.177342867446126e-05	0.002713841430333624	0.0005411741188493119	-0.0004769298842064952	0.01678362281677775
-0.041581	0.009816318104901467	8.279945153206799e-05	0.002724198317037749	0.0005449568212402702	-0.00047481987212068537	0.016612205222219446
-0.040337	0.009862922619364818	8.383140515763779e-05	0.002734199361341551	0.0005500229405138752	-0.00047334604458336085	0.01649661724229412
-0.039093	0.009910014216812328	8.486335878320759e-05	0.0027443127769296665	0.0005552466723871035	-0.00047384438914634114	0.01644843835262936
-0.03785	0.009956535823533693	8.588938164081433e-05	0.002754707120728561	0.0005605154364316526	-0.00047434273370932116	0.01641163216224169
-0.036606	0.010003710328723188	8.692133526638412e-05	0.0027651201930748424	0.0005640729779660062	-0.0004748375439136988	0.016375239524555003
-0.035362	0.010049123044395503	8.547422788340118e-05	0.002775533265421123	0.0005609657581448619	-0.0004753394228352816	0.016374619195503527
-0.034119	0.010094266309906366	8.301295917873761e-05	0.0027859463377674044	0.0005575658292101314	-0.0004758271643224539	0.016397984923109184
-0.032875	0.010137927599529245	8.060506738574144e-05	0.0027963406815663004	0.0005542109324467219	-0.0004761735314655181	0.01642548617772469
-0.031631	0.010181029261893721	7.867163702978884e-05	0.0028083082233455693	0.0005508560356833125	-0.0004760533632730265	0.016452987432340194
-0.030387	0.010224099833854958	7.750327574106904e-05	0.0028265685570463307	0.0005475011389199029	-0.00047592966072193207	0.01648028191060521
-0.029144	0.010267242950090431	7.643573750772097e-05	0.002846027517779759	0.0005418270853334655	-0.0004756893243369487	0.01649351559703673
-0.0279	0.010310323885519418	7.536226850640987e-05	0.002864138023101438	0.0005350272274640045	-0.0004732400138252799	0.016375032748204513
-0.026656	0.010353435911351643	7.427693796917269e-05	0.002868614145926549	0.0005281823374232227	-0.00046981875469786957	0.01621250653671738
-0.025413	0.01039667229879685	7.319160743193548e-05	0.0028702435295490775	0.0005213599634681014	-0.00046630560224678887	0.016050187101580744
-0.024169	0.010439670326483848	7.199359230340045e-05	0.002871872913171607	0.0005065894112748354	-0.00046278538107850296	0.015890762535351002
-0.022925	0.01048255435602562	7.413459953805961e-05	0.0028735022967941366	0.0004913910534540205	-0.0004592686942688199	0.015749534287964606
-0.021682	0.010525707835728839	7.695171432050588e-05	0.0028751316804166665	0.00047621521171886607	-0.0004557626105349448	0.015615543212845443
-0.020438	0.01055927510776504	7.979255217480432e-05	0.002876761064039196	0.0004610168538980512	-0.0004537798353588318	0.015481345361375793
-0.019194	0.010582074736810929	8.278165922817887e-05	0.002868820159947788	0.00044577346390591537	-0.00045200558734027804	0.015347354286256634
-0.01795	0.01051970738790267	8.577669704951648e-05	0.002858575644527975	0.0004302373648001935	-0.0004502419423975325	0.015213156434786978
-0.016707	0.010401470584364234	8.878952717474322e-05	0.0028483124005607777	0.0004149489426367368	-0.0004490049168865886	0.015069446871194669
-0.015463	0.010282518701551177	9.177270346015474e-05	0.002840465139206296	0.00039909761833176833	-0.0004482980451660493	0.014919534017087586
-0.014219	0.010163950267044801	9.478553358538148e-05	0.002834247261474344	0.00038304364925585574	-0.0004476123795971261	0.014764451754218188
-0.012976	0.010045547648022395	9.776870987079301e-05	0.002828310311953173	0.0003750954710177111	-0.000446926714028203	0.014606267846091401
-0.011732	0.00992651285746735	9.859901738561928e-05	0.0028224108195267724	0.0003703896091146736	-0.0004462410484592798	0.014357515896448887
-0.010488	0.009808213873122426	9.832027129135617e-05	0.002816473870005602	0.00036597645632522214	-0.0004455518485317539	0.014053554661224864
-0.009245	0.009689272353777121	9.795849444561044e-05	0.002810536920484431	0.00036160833570709165	-0.00044577804748232653	0.013750420531402815
-0.008001	0.009570558830722269	9.628008711206876e-05	0.0028054052985008325	0.0003571951829176402	-0.00044696205761423003	0.013447699954281751
-0.006757	0.009422402695794977	9.41509414133357e-05	0.00280061079037017	0.00035221912798667716	-0.0004481990831251737	0.013146013258913148
-0.005513	0.0060973047957423735	9.198621110682436e-05	0.0027958537393342796	0.0003417716642402207	-0.00044962342964206044	0.012842879129091097
-0.00427	0.006015246858112664	8.983334233623911e-05	0.002791752187456877	0.00033033349272470374	-0.0004515037084186952	0.012578825729512135
-0.003026	0.005956682901867973	8.766861202972776e-05	0.0027894485761284734	0.00031894035338050767	-0.00045340872770554874	0.012346202335208037
-0.001782	0.005906534081434762	8.55157432591425e-05	0.002787613178484705	0.0003059485719544185	-0.00045530314391659414	0.012115853480759359
-0.000539	0.005861442633262641	8.274014385243755e-05	0.002785777780840936	0.0002910204071615292	-0.0004572152319206531	0.011999645171782555
0.000705	0.005822196180900466	7.949601377665207e-05	0.0027839423831971665	0.00027584456542637485	-0.00045912025120750666	0.011990753788711377
0.001949	0.005787499290879719	7.620443755716222e-05	0.0027821631711955545	0.0002605786593485786	-0.00046096872075671703	0.012001919711637974
0.003192	0.005755869987312422	7.291879210563543e-05	0.002780477601930868	0.00024540281761342415	-0.0004623753954805901	0.012013292410915062
0.004436	0.0057263133772947495	6.962128511818254e-05	0.002778904403950495	0.00023011439544996744	-0.00046374319225983383	0.012024458333841661
0.00568	0.005698259470100556	6.634157043461876e-05	0.002777368663064892	0.00021586171322689212	-0.0004651039203218722	0.012035624256768258
0.006924	0.005670858461374495	6.306185575105502e-05	0.0027758329221792897	0.0002024646422589146	-0.0004666201601624289	0.01238486951275014
0.008167	0.005643478179583933	5.978214106749126e-05	0.002776469692790393	0.00018927021606188126	-0.00046815053743739664	0.01332032572237835
0.009411	0.005616046080454627	5.649649561596446e-05	0.0027781178049603086	0.00017688636894862465	-0.00046970212086398056	0.014510116843112373
0.010655	0.005590976851971897	5.3637865457776884e-05	0.002779747188582838	0.00016817264379802416	-0.0004712572386491671	0.01569349789698113
0.011898	0.005572011705992815	5.249915800887228e-05	0.002781395300752753	0.00016031452990252133	-0.0004728052877171482	0.016868814673180674
0.013142	0.00555311910428797	5.162140435034166e-05	0.0027830246843752824	0.00015243389992135808	-0.00047436040550233473	0.01804392467302973
0.014386	0.005536713734842678	5.073771992384799e-05	0.002784054754481479	0.00014457578602585527	-0.00047057864179744926	0.019215105922219426
0.015629	0.00552971839411269	4.913048180586286e-05	0.0027823504566694083	0.00013671767213035245	-0.000465255897741788	0.020386493947759612
0.016873	0.005529656213306199	4.739869756065379e-05	0.0027794475318246715	0.00013860902332583165	-0.0004598200542108405	0.021559122631402753
0.018117	0.005529594032499711	4.5672844083407756e-05	0.0027765446069799348	0.0001577251800515677	-0.00045471997474714907	0.022683365649030646
0.019361	0.00552954221516097	4.394699060616173e-05	0.002772686526218543	0.00018084920002486675	-0.00045016772086687586	0.023696776542794538
0.020604	0.005529480034354482	4.2286375576509205e-05	0.0027673301616663194	0.00020390567174118445	-0.0004457108946688753	0.02465270361112151
0.021848	0.005529417853547994	4.058424517111534e-05	0.0027615055834294606	0.000226038983945423	-0.00044126113718808015	0.02557265159446278
0.023092	0.0055293556727415046	6.270007890530928e-05	0.002755662276645217	0.0002476544261794708	-0.0004368043109900796	0.026424363382141516
0.024335	0.005528215691289209	0.00010125007066510028	0.0027498002413135873	0.0002692248362421977	-0.0004323580878678871	0.027245679046297846
0.025579	0.0055229199592699155	0.00014261717720733756	0.002743975663076729	0.000290862794561906	-0.0004078508453167882	0.028071130237464034
0.026823	0.005514691365877897	0.00018596516024923173	0.0027840922115762497	0.00031250075288161426	-0.00037333076484424957	0.02889327300702233
0.028066	0.005506452409018133	0.00023067721992262627	0.002855447977114614	0.00035962692016897063	-0.00033675722202354416	0.029712934460374724
0.02931	0.005500244691837002	0.0002757095410660252	0.0029298003102346416	0.0005158210063956266	-0.00030027203816790615	0.03052949426846973
0.030554	0.00549952961256238	0.00032073000067349807	0.0030028416450376917	0.0007048885776865637	-0.00026403072505585423	0.0312807127498091
0.031798	0.005498804169820013	0.00036559626031393164	0.003070751357857143	0.000893393246835989	-0.00022800854217716946	0.03197713549826794
0.033041	0.005498099454013138	0.00041050996609806974	0.0031358705171161687	0.0010838342993522146	-0.00019202523724311436	0.032682863182498946
0.034285	0.005497374011270768	0.000445519289383923	0.0032010271334699664	0.0012753561239801424	-0.00015615503178434555	0.03348350121160602
0.035529	0.005496658931996148	0.0004674690616151517	0.0032662773925606907	0.0014658196925820286	-0.00012016112377448233	0.034370364978868494
0.036772	0.005495943852721527	0.00048627552682596663	0.0033314527374618745	0.0016514648188525743	-8.42379029366731e-05	0.03525412710087357
0.038016	0.005495228773446907	0.0005050760612688186	0.0033954294553303916	0.001841095292285023	-4.8844835889268374e-05	0.03611865902228285
0.03926	0.0054948764155434695	0.0005212433347360786	0.0034580389892397757	0.0020334051799110677	-1.3455303200466301e-05	0.036983604496393103
0.040503	0.005495508587076106	0.0005362066623068405	0.0035200492096328258	0.0021797147045327786	2.1927160771130324e-05	0.03786860727650113
0.041747	0.005496151122076491	0.000551104751430009	0.003582134344215418	0.0022989598941906093	5.845829128860342e-05	0.03890786521407659
0.042991	0.0054967003858671405	0.0005660087713211404	0.0036513550553518475	0.002415773346597109	9.542061355560551e-05	0.04016403154331871
0.044235	0.0054967211128026374	0.0005809305835161612	0.0037252017176924693	0.0025330371207168186	0.00013250310401509928	0.04144273649476453
0.045478	0.00549609930473775	0.0005950991881798751	0.003799123294222632	0.0026503008948365278	0.0001696421442122362	0.04272702440767364
0.046722	0.005495467133205112	0.0006080401238752387	0.003873119784942338	0.0027678123458985027	0.00020663981006526522	0.04402620021781821
0.047966	0.005494855688607973	0.0006205659058131893	0.0039470975471146575	0.0028853012808748167	0.00024357385746344573	0.04533426741103396
0.049209	0.005494285697881826	0.0006330857569831768	0.004024858475858828	0.0030026326032515076	0.0002786771071054293	0.04664006006439429
0.050453	0.005493694980220183	0.0006474560077576343	0.004120448981713896	0.0031205943760266915	0.00031273418660101476	0.04794523238870314
0.051697	0.005493062808687546	0.0006631666120917399	0.004226696031031255	0.003241798465136983	0.0003469538465923242	0.049248957278558554
0.052941	0.005495218409979157	0.0006790254856249217	0.004332811980516917	0.003368023641349558	0.0003819369280418161	0.050477622353185175
0.054184	0.005539076605489251	0.0006949080822299554	0.004436867789790185	0.003496297781357235	0.00041763041557045007	0.051531768187996096
0.055428	0.005666205264355585	0.0007108321942107307	0.0045390507443249135	0.003625337468277369	0.0004537232856211888	0.05248314617661224
0.056672	0.005793613736851118	0.0007254693295435252	0.004642713254103087	0.0037581598575884604	0.0004897878808031059	0.05343328350712541
0.057915	0.005920141314588059	0.0007343892045599446	0.004747780404935166	0.003893413984150883	0.0005258489416264204	0.054357987346528004
0.059159	0.006049187214987798	0.0007412451723252243	0.004852959927051558	0.004028960819826891	0.0005620513767938427	0.05524009525772914
0.060403	0.006178440384742499	0.0007481130016264301	0.004958401648831347	0.004164237462474974	0.0006309607664706201	0.05611827441827092
0.061646	0.006307807552642428	0.0007554552923646797	0.005063843370611134	0.004299829330322302	0.0007189662956777679	0.056995006144359255
0.06289	0.006436998541590638	0.000763319490683677	0.005169472377864775	0.004435849003797181	0.000808473927291062	0.057872151423148575
0.064134	0.006566666250055264	0.0007713260274337874	0.005275138842213187	0.004579681758996241	0.0008984056819366794	0.058755706768803165
0.065378	0.006695712150455001	0.0007793266334159348	0.005381104963319765	0.004728040247413054	0.0009878390920193168	0.059687234227772015
0.066621	0.006824913502870961	0.0007873331701660453	0.0054869587131420325	0.0048766013806008125	0.0010772442272331323	0.06067831327568271
0.067865	0.006954270307303143	0.0007953278453802295	0.0055926439060378285	0.0050247797403323415	0.0011662923922280757	0.06167435495600524
0.069109	0.007068776262452251	0.0008101191806800633	0.005698647484239178	0.005171472038410282	0.001255375900809046	0.06241564817252095
0.070352	0.007102778800133872	0.0008280360306964215	0.00580476343372484	0.005317488853918406	0.0013447138832094103	0.06255997806516475
0.071596	0.007136905699428471	0.0008458757807292602	0.005910504812262794	0.0054637533463687965	0.0014277677760141801	0.06236870994095915
0.07284	0.007170597333077646	0.0008632766539328336	0.0060326523983103555	0.0056102204835901314	0.0015032051260301384	0.062177028264052574
0.074083	0.007196143281076792	0.0008789042275154566	0.006179484209811872	0.00575693529775373	0.0015761330814381821	0.061985553363496496
0.075327	0.007221751409882425	0.0008941166473406662	0.006334350568141722	0.0059276747753170475	0.0016492271517005526	0.061794492015641383
0.076571	0.007247452809897793	0.0009096137440281022	0.006490097168198688	0.006118363504775538	0.001718231969059603	0.06169110384039513
0.077815	0.007273071302171174	0.0009251404945553536	0.006647098580930474	0.00631056081197328	0.0017845860174666307	0.06172460160917492
0.079058	0.007298648340573563	0.0009406020066350112	0.006806197590969424	0.006495890713044581	0.0018487629009743972	0.061786634514322675
0.080302	0.007324246105911448	0.0009538098268887119	0.006965633714861312	0.006665684515010158	0.0019134734726311711	0.06188630071526007
0.081546	0.007349781690442846	0.0009633287094693988	0.007124526710879024	0.006827057300938722	0.00197939632928867	0.0620905957495467
0.082789	0.007375441636587221	0.0009713293154515461	0.007283681906560131	0.006988475119038605	0.0020460684699699404	0.06236788283555718
0.084033	0.007400210324505255	0.0009793417829696196	0.007441451189734718	0.007150230678423397	0.002113942292576128	0.06264537669791816
0.085277	0.007409267995317123	0.0009694551927752239	0.007582720622662771	0.007311490883923658	0.0021822685130834605	0.06292287056027913
0.08652	0.007416812599837764	0.0009395285376337001	0.00770853900399787	0.007473944441963923	0.002250626542818218	0.0632005711989906
0.087764	0.007428430047183418	0.0009043234990050663	0.007835331269797012	0.007638041674257403	0.002304723435591093	0.06343195393519174
0.089008	0.007443933794934623	0.0008690828757686543	0.007925883796405409	0.007800247555355404	0.002343901800701986	0.06355746717994071
0.090252	0.007459520450427816	0.0008338125986924272	0.007975570632618867	0.007943044570614082	0.002380178457400065	0.06362218817764488
0.091495	0.0074749827443080265	0.0007984592908647171	0.008021399388070935	0.008005526708321876	0.0024164127017949114	0.06368814983345199
0.092739	0.007490465765123736	0.000761718183333655	0.008067059586596533	0.008002734713699979	0.0024526893584929906	0.06378967702154383
0.093983	0.007506000603278185	0.0007241408375198031	0.00811285088495383	0.007999942719078081	0.0024884252583248566	0.06397908415859499
0.095226	0.007521535441432636	0.0006866880378331754	0.0081585485405742	0.007997150724456182	0.0025218956342923943	0.06417221326995501
0.09647	0.007537039189183841	0.0006569215134266538	0.008225634197308693	0.007994358729834285	0.002553938129384443	0.06436492882861404
0.097714	0.007552511846531801	0.0006401137170193849	0.0083206628467422	0.00798447416822934	0.0025860195024211205	0.06455826471632456
0.098957	0.0075677772345248	0.0006287207117623759	0.008421197689107013	0.007950497394967697	0.002618203371857277	0.0647509802749836
0.100201	0.0075773012613853325	0.0006173573603451821	0.00852289370140972	0.007898845494462587	0.0026507618833053193	0.06489220852237
0.101445	0.007586037664697009	0.000605952493552247	0.008626031811861104	0.007847081013529173	0.0026834547003802634	0.06487752740148503
0.102689	0.007592711737926804	0.0005945416959913488	0.00872948830761804	0.007828009888974759	0.0027160909677175645	0.06486284628060006
0.103932	0.007599924711479505	0.0005810907142511633	0.008833075903206672	0.007847824044355968	0.0027488368001715494	0.0647619394215597
0.105176	0.007607469316000145	0.0005660562174648449	0.00893696315555347	0.007871601030813422	0.0027815897013427396	0.06438581324001379
0.10642	0.007615003557053036	0.0005508082130318568	0.009041037693374126	0.007895332985099552	0.0028142471748316576	0.06397908415859499
0.107663	0.007622558525041424	0.0005361177007873948	0.009131608948529907	0.007919087455471346	0.0028468834421689587	0.06357173474812469
0.108907	0.007630134219965308	0.0005226607882792463	0.009201915915414688	0.007942166443273323	0.0028795126407890545	0.0631647988903554
0.110151	0.0076376891879536965	0.0005098028833353652	0.009265330776861643	0.007958062799749612	0.0029122938168290665	0.06275765625623561
0.111394	0.007645254519409834	0.000496915324551669	0.009331292720753013	0.007967001685756819	0.002946644248088676	0.062336039277581336
0.112638	0.007652809487398222	0.00048402183500000957	0.009384762723538324	0.007975963087849683	0.002982217567424818	0.06185714524984064
0.113882	0.007662292060387763	0.0004711283454483503	0.009420459334854891	0.007982357656177256	0.0030178120929125764	0.061356746481648704
0.115126	0.007679847774753097	0.00045827637127243226	0.009456174674718843	0.007983438428288959	0.0030533394655868837	0.06089997752341071
0.116369	0.007665950364502851	0.000445388812488736	0.009491927471677566	0.007981704689693102	0.0030888986474886153	0.06061896846309136
0.117613	0.0075698810184776704	0.00043253090754485495	0.009527717725731062	0.007979993467182908	0.003123627255118713	0.06047298435964363
0.118857	0.007461116424461027	0.0004207761254421002	0.009563376879952857	0.007978282244672712	0.003157408654643288	0.06032679347984542
0.1201	0.007352610917138085	0.00041401504996422915	0.009584203024645419	0.007976571022162517	0.0031910239393135365	0.060181222929098666
0.121344	0.0072434317844115165	0.0004102193584678805	0.009572029468844912	0.007972247933715707	0.0032246851706456197	0.06003523882565094
0.122588	0.0071348019154756	0.0004064236669715318	0.009559837184497016	0.007963354079879822	0.003231365108404716	0.059872505837813325
0.123831	0.007026172046539681	0.0004026220447072201	0.009547382700485729	0.00795259139093412	0.0032135307348955086	0.059640089219859714
0.125075	0.006917086185022845	0.0003988322839788346	0.009534534916979346	0.007941175735504263	0.0031933354098396998	0.05935556496158199
0.126319	0.006808135048586735	0.000395042523250449	0.009521612219283422	0.007923388027832495	0.0031731471535010967	0.05906793905804688
0.127563	0.006699215002553869	0.00039130613943373074	0.009508745707229654	0.007899385880518438	0.003152944759728082	0.058745988280330015
0.128806	0.006575682466996138	0.0003874511402577517	0.009495879195175886	0.007875406249290041	0.003133311397690102	0.05834897768738435
0.13005	0.006445911123854032	0.0003833351872913986	0.009482993954574732	0.007851381585890323	0.003114388441731264	0.05795258742349017
0.131294	0.006323290573458136	0.00037509141982276637	0.009469359572078163	0.007827446986833247	0.0030958153872740926	0.05755185485623564
0.132537	0.0062749139060098574	0.00036102363821442416	0.009453852334843053	0.007804548127716552	0.0030783521214181684	0.057152776499785056
0.133781	0.006239574480988727	0.0003469262027662667	0.009437914341018079	0.007785251842305533	0.0030649569023139477	0.056754525248736434
0.135025	0.0062042143290321015	0.00033284655962199846	0.009411582003394212	0.007768657487173769	0.003058510232222629	0.05635337912878094
0.136268	0.0061686987250592525	0.00031875505494180414	0.009356932102123622	0.007752063132042004	0.0030559513565942766	0.05594148063859982
0.137512	0.006133369663505871	0.00030453900413438575	0.009292112599622763	0.0077155645571863885	0.0030533924809659245	0.05552813471396524
0.138756	0.00609792660380726	0.0002891605228062107	0.009227386739858828	0.00765531151195898	0.0030508371396961746	0.05506536924156295
0.14	0.006062535361447391	0.0002723467956309788	0.009162623423000124	0.007592649245565903	0.0030485398066044216	0.054439250452271576
0.141243	0.006027123392152024	0.00025552713768778383	0.009097766463404494	0.007530054527429805	0.003046868054985346	0.05377260349828365
0.142487	0.0059922606866473094	0.0002402435486470175	0.00903043733555399	0.007469531289174472	0.0030454967238474997	0.05310719720239869
0.143731	0.005962092632032497	0.00022872599726278455	0.00895625355936043	0.007411755013369715	0.0030441147896338454	0.05244861452607998
0.144974	0.0059329298337892555	0.0002194087607928412	0.008879316686701218	0.007351659580741929	0.003042322869822278	0.051827665145550914
0.146218	0.0059038292163524995	0.00021007373201900872	0.008803484798337743	0.0072839086789895854	0.0030394070239750533	0.051224498531164196
0.147462	0.005888325468601295	0.0002007505647811024	0.008739208423711061	0.007215887584209317	0.0030357807720486863	0.05054958052315658
0.148706	0.005877112196497816	0.00019143332831115904	0.008695346165734459	0.00714748371597282	0.0030321474514051145	0.04986949310638664
0.149949	0.005866251282297774	0.00018212202260917877	0.00865159627904217	0.007077751398682355	0.003028517665120145	0.04919188700582262
0.151193	0.005855348914226739	0.00017493986260593152	0.008607865120897269	0.0070072085023081135	0.003024849000890546	0.04862097750211274
0.152437	0.0058444880000266975	0.00017080611733568936	0.008564133962752365	0.006936800702447835	0.003021109649488893	0.048147873212185825
0.15368	0.005833637449294404	0.00016678505665674497	0.008521489060355816	0.006866190257816611	0.003017281939122172	0.04767559602766089
0.154924	0.005823149619933294	0.00016377815729948128	0.008482571138888959	0.0067954672327570865	0.003013447160038246	0.04720373239583694
0.156168	0.005813335415975813	0.00016202264998242002	0.008446331399698217	0.006722470083045854	0.0030099198701527548	0.04673186876401298
0.157411	0.0058026921345984825	0.0001602730734333218	0.008410129117602243	0.006643190945435352	0.003008166828285817	0.046261039013941484
0.158655	0.005790359607978205	0.0001585234968842236	0.008360273724462314	0.006562313165742956	0.0030085485390149084	0.04579703288343625
0.159899	0.005777363819422047	0.00015677392033512544	0.008277006602786838	0.006485848538840012	0.0030089302497439997	0.04533964359614676
0.161143	0.005764368030865889	0.0001550243437860272	0.008189132258454553	0.00642928813166092	0.003009311960473091	0.0448820475325068
0.162386	0.005755165271505548	0.00015281216733581152	0.008106576821579722	0.006397337806108718	0.003009690136843579	0.04443995969515376
0.16363	0.005748522288678996	0.00014988829873003044	0.008021193374049695	0.006365319932299536	0.003010107191158698	0.044190794192810266
0.164874	0.005742138392546147	0.00014688733014072978	0.007930303733588362	0.006333414638918655	0.003010577260852856	0.04394142191411627
0.166117	0.0057357648598810465	0.0001453156766305229	0.007839264264747944	0.006301419281195131	0.003011050864905618	0.043692256411772774
0.167361	0.005729370600280448	0.0001459384072666426	0.007748749195234318	0.006273319206290868	0.0030115244689583793	0.04344371123848075
0.168605	0.005722976340679852	0.00014679836862128412	0.007657953197509912	0.006257512914157222	0.0030120192791627566	0.04319433895978676
0.169848	0.005716582081079254	0.00014765239920796255	0.007570247410104097	0.006248191254693788	0.003012563570387572	0.04295489194591641
0.171092	0.005710187821478658	0.00014850642979464098	0.007502955739348364	0.006239252368686583	0.0030131043272537844	0.042730953158332995
0.172336	0.00570262249002252	0.00014936046038131946	0.007448043638414379	0.006235199473267699	0.0030136521528372024	0.04250722114710008
0.17358	0.005693253915178209	0.00014938418345317162	0.007393094080385622	0.006240625849911871	0.0030141929097034148	0.04228865854462947
0.174823	0.005683190987994772	0.0001476464684399995	0.007337957236883012	0.006246119774813026	0.0030153839885525236	0.042132749176358106
0.176067	0.005671687538794347	0.0001451140305197794	0.007283120050138568	0.0062515686675428585	0.0030179640703324926	0.04200289362824879
0.177311	0.0056537069222513375	0.00014257566183159624	0.0072273089789300846	0.006257017560272691	0.003021021290523825	0.04187303808013949
0.178554	0.005632347815222439	0.00014003136237545	0.007165579686747815	0.006261475745233464	0.003024085579432363	0.041743182532030174
0.179798	0.005610999071661288	0.00013754637059893427	0.007104262422608023	0.006261047939605915	0.0030277153657173326	0.041613740536621854
0.181042	0.0055896503281001346	0.00013518592494964245	0.007042626773162681	0.006254720919535324	0.0030324690780379597	0.04148099011960565
0.182285	0.005568260130667992	0.00013283141006831367	0.00698675951631204	0.0062483713833790715	0.003037466661102173	0.04130357601088305
0.183529	0.0055468284793648535	0.0001302811798442044	0.006973125133815471	0.006243597973219053	0.003042478381600797	0.04112140604609914
0.184773	0.005525355374190726	0.00012772501885213212	0.0069594345656767455	0.006243755585818676	0.003047415880568764	0.04094357838467556
0.186017	0.005504006630629575	0.00012525188861154247	0.006945781454632791	0.006246502548269253	0.003051893912918381	0.040835641129718464
0.18726	0.005482481708116704	0.00012309308907299416	0.006932128343588836	0.006249226994634169	0.0030556933484162797	0.040792218096115024
0.188504	0.005460635518103642	0.00012104104335778069	0.0069177822762916215	0.006251973957084747	0.003059125210619498	0.04074900183886209
0.189748	0.005438530241396878	0.0001191194745377542	0.006898023658800028	0.006254698403449664	0.003062588882050141	0.04070578558160915
0.190991	0.00542719260768042	0.00011741141336439727	0.006876916585896684	0.0062601923283508165	0.003065886438626457	0.040662569324356204
0.192235	0.0054252960930825135	0.0001157033521910404	0.006855753327351186	0.006273161593691246	0.0030683004055520988	0.040622661488711145
0.193479	0.005425078460259802	0.00011399529101768348	0.00683498336830078	0.00628784208154187	0.003070371539693279	0.04063589517514267
0.194722	0.005424850463969344	0.00011228129907636356	0.006816460834936622	0.006301892118994001	0.0030724462081930617	0.040671253931076894
0.195966	0.005424632831146632	0.0001105791686709697	0.006798425243804484	0.006312564743597061	0.0030745067392584343	0.040706405910660624
0.19721	0.005424415198323921	0.00010872283829853669	0.006780427109767117	0.006319139440609918	0.003076577873399615	0.040742178219295835
0.198454	0.0054241872020334625	0.00010619040037831659	0.006762447704277136	0.006325939298479379	0.0030787232290714513	0.04078684191100222
0.199697	0.005423969569210751	0.00010301743951808762	0.006744580670071467	0.0063331894780620495	0.0030812502954723794	0.04083212593176008
0.200941	0.005423741572920293	0.00010057989388527622	0.006728137005467088	0.00634043965764472	0.003083922270576018	0.04088092515047632
0.202185	0.005425016279453314	0.00010007577860841742	0.006712948153537531	0.006347464676370785	0.003086459940052754	0.040930137921893546
0.203428	0.0054287264009071435	9.957166333155861e-05	0.006697721844513203	0.0063523506669591065	0.0030883402188293893	0.04097935069331077
0.204672	0.005433016876554872	9.906754805469981e-05	0.006683506877047686	0.006354489695096851	0.0030898352525183296	0.0410198788580073
0.205916	0.00543362832115201	9.855750200987796e-05	0.006677195356578808	0.006356673755405915	0.0030913302862072708	0.040980177798712734
0.207159	0.005432042710586547	9.805338673301915e-05	0.006674048960618061	0.006359848523484041	0.003092828854254814	0.040930137921893546
0.208403	0.005430540007763067	9.746624070467773e-05	0.006670921293204699	0.006367188767409354	0.0030943238879437545	0.040879684492373364
0.209647	0.005429099485746078	9.628008711206876e-05	0.006667774897243952	0.006374551527420326	0.0030955573790960957	0.04084019020942929
0.210891	0.005427596782922598	9.395522607055521e-05	0.006664665958377976	0.006381891771345638	0.003095380661165961	0.04080710599335049
0.212134	0.005426021535824883	9.160071118922645e-05	0.006661837947722781	0.00638923201527095	0.0030940482079727443	0.04077484888267365
0.213378	0.005424435925259418	8.810155809103003e-05	0.006660283478289793	0.006396302066168337	0.003092733426572541	0.04074238499564632
0.214622	0.005422860678161703	8.055762124203708e-05	0.006658766465951576	0.006399792059445708	0.003091489332344392	0.04071012788496949
0.215865	0.005421275067596237	7.301368439304414e-05	0.006657380553445057	0.0063936001358890805	0.0030903618719501317	0.04067745722159167
0.217109	0.005420456353644136	6.549347061590339e-05	0.006652305117103614	0.006387408212332452	0.003089234411555871	0.04056559121597521
0.218353	0.0054214512465479555	5.7943602998947396e-05	0.006643427785642936	0.006382071900030922	0.003088106951161611	0.040422501981434385
0.219597	0.005423669028646055	5.0399666149954435e-05	0.006634306983066247	0.006384278476425647	0.003086979490767351	0.04027631110163616
0.22084	0.005426840249776984	4.3081098483557196e-05	0.006625186180489558	0.006388353887930192	0.0030859651298483773	0.04012329660227169
0.222084	0.005430985636876237	3.659283833198621e-05	0.0066160466493654846	0.0063923842672634155	0.003085696518594572	0.039962838154289484
0.223328	0.005435131023975489	3.057903961745883e-05	0.006606907118241411	0.0063964596787679595	0.0030865659708108357	0.039801966153606295
0.224571	0.005439276411074742	2.4802471621453212e-05	0.006596681331368984	0.006400490058101183	0.003087435423027099	0.03964047382387163
0.225815	0.005443432161641743	1.9957034195645646e-05	0.006585331831653433	0.0064057813382313936	0.003088287203450349	0.039479395046837944
0.227059	0.005447577548740996	1.5182765985394606e-05	0.006573888689200955	0.006421430017765418	0.0030890682967015443	0.039318729822505255
0.228302	0.005451722935840248	1.0426290079032699e-05	0.00656235190401155	0.006438181985496804	0.0030898493899527407	0.03919631822301367
0.229546	0.005455868322939502	5.657952636744709e-06	0.006550440547874438	0.0064535154398315826	0.003090626948845334	0.03913945472662823
0.23079	0.005459340084635126	8.836844264936695e-07	0.006538529191737324	0.006455789564483289	0.0030914080420965297	0.03909106906061297
0.232034	0.005459101724876918	-3.843137640053016e-06	0.006526617835600212	0.006449935382211568	0.00309212905125148	0.03903585977503147
0.233277	0.005455018518584155	-8.172598253075696e-06	0.00651474393655787	0.0064441262321111685	0.0030920866389482476	0.038963901605060074
0.234521	0.005451671118501509	-1.1689543655161241e-05	0.006502832580420757	0.006438294565925107	0.0030897787027806866	0.038889255342532264
0.235765	0.00545015805221028	-1.521835059317288e-05	0.006489216926471573	0.006432485415824706	0.003087474300971728	0.038815229409055935
0.237008	0.005449743513500357	-1.700351175004936e-05	0.006473016732983204	0.006426923942666571	0.003084844738171322	0.03874078992287863
0.238252	0.005449318611322682	-1.7483903955055983e-05	0.006456666711115752	0.006424041883702032	0.0030807166073233724	0.03866655721305181
0.239496	0.005448904072612758	-1.7970226928025656e-05	0.00644027923215353	0.006423546529817501	0.003076256246766769	0.038592324503224994
0.240739	0.005448479170435083	-1.845061913303228e-05	0.006430034716733718	0.006423388917217878	0.0030718807108166307	0.03851209527923389
0.241983	0.005448064631725159	-1.8936942106001955e-05	0.006420239686451155	0.006427284200037139	0.003067088120551374	0.038421734014068655
0.243227	0.005447639729547484	-1.9423265078971618e-05	0.006410444656168592	0.006438609791124353	0.0030622531179828848	0.03833054564350145
0.244471	0.00544722519083756	-1.990958805194129e-05	0.0064006308973386435	0.0064498903500402474	0.003057439321566012	0.03827988543763077
0.245714	0.005447090465756834	-2.042556486472619e-05	0.006390817138508696	0.00646117090895614	0.0030544351167537194	0.03823997760198571
0.246958	0.005447453187128019	-2.0935610909548035e-05	0.0063807224514679664	0.006472451467872034	0.003052226142627034	0.03820089687174263
0.248202	0.005447929906644433	-2.146344925825902e-05	0.006368193053267135	0.006483371769417361	0.0030500207028589517	0.03816160936514905
0.249445	0.00544849989737058	-2.2353064452715742e-05	0.0063554389124976796	0.006490892142027957	0.00304841963841193	0.03812252863490596
0.250689	0.0054494118825324156	-2.333757193458117e-05	0.006342759685917766	0.006491927881968338	0.0030477304384844044	0.038083654681013365
0.251933	0.005450562227452458	-2.43220794164466e-05	0.006335567923721773	0.0064930311701657	0.0030470377041982755	0.03802017434141216
0.253176	0.005451702208904753	-2.5306586898312028e-05	0.006330174102074778	0.006494202006620045	0.0030463520386293523	0.03788825102979792
0.25442	0.005452852553824795	-2.6285163612214414e-05	0.006324873923164711	0.006486591569666808	0.0030456628387018265	0.03772965356897015
0.255664	0.005454002898744838	-2.7299324933895075e-05	0.00631959247280203	0.006476076557663369	0.003044970104415698	0.03753073471979634
0.256908	0.005455153243664881	-2.909041685873459e-05	0.006314273565344576	0.006465336384803328	0.0030436341168638787	0.03729873165454371
0.258151	0.005456303588584923	-3.137376252450683e-05	0.006308973386434508	0.006454573695857624	0.0030407818894715023	0.037059284640673366
0.259395	0.005457422843101721	-3.363338511842688e-05	0.0063008077397744755	0.006443811006911921	0.0030379013872103046	0.03681963085045252
0.260639	0.005458272647457069	-3.527027707622724e-05	0.006291780579934714	0.0064331158662232	0.0030350244193077095	0.03657997706023168
0.261882	0.005458759730441231	-3.601755383957089e-05	0.006282678505905411	0.006412491131758212	0.003031744534524407	0.03634053004636133
0.263126	0.005459215723022147	-3.677076137087757e-05	0.006272284162106515	0.006386597633248676	0.0030282455195077373	0.036100669479789994
0.26437	0.005459184632618903	-3.751803813422121e-05	0.006260466448706329	0.006360343877368572	0.003024764176284081	0.03585770726796127
0.265613	0.005456728490762596	-3.826531489756485e-05	0.006248592549663987	0.0063360265048552685	0.0030212934361362326	0.035613504398029586
0.266857	0.005452334380437388	-3.898886858905631e-05	0.006236718650621646	0.006314681255649147	0.003017794421119563	0.03537674547671564
0.268101	0.005447960997047677	-3.8977007053130225e-05	0.006225275508169167	0.006293538651213968	0.0030143272153303176	0.035204707553105855
0.269345	0.005443577250190216	-3.741721507884945e-05	0.006214618964706877	0.006272351014607469	0.0030117329961159385	0.03506017088411158
0.270588	0.005439203866800506	-3.5833700032716494e-05	0.00620536706229849	0.006251388538857575	0.003009195326639202	0.034915427438766806
0.271832	0.005434830483410793	-3.3846892765096504e-05	0.006199598669703789	0.006230223418336737	0.0030066223135764387	0.03477089076977252
0.273076	0.005430446736553335	-3.0448562722271846e-05	0.006194879075762667	0.006217817055137819	0.00300547011267196	0.034626354100778245
0.274319	0.005426684797760761	-2.7056163447410235e-05	0.00619002838198985	0.006219235568534428	0.0030057245864913537	0.03448202420813446
0.275563	0.005426259895583089	-2.3657833404585588e-05	0.006184072703921293	0.006221914982728024	0.003005979060310748	0.034416889657729315
0.276807	0.005429482934052757	-2.025357259379789e-05	0.006177798640547185	0.006227071166344271	0.0030062370684887448	0.034440048608984475
0.27805	0.005432705972522426	-1.6849311783010197e-05	0.006171524577173077	0.006242359588507727	0.0030064986110253443	0.03448657328784529
0.279294	0.005435566289620912	-1.2810458800176703e-05	0.0061652317852515836	0.0062585711701832625	0.003006756619203341	0.03459657830630732
0.280538	0.005436623363331222	7.686275280106011e-06	0.00615893899333009	0.0062747827518588	0.003008110278548174	0.03474979958202229
0.281782	0.005436229551556791	2.9938516677449994e-05	0.006153882285536033	0.006290994333534336	0.0030138182676915292	0.03491025803000449
0.283025	0.005435825376314614	5.225599652238745e-05	0.006160530919857849	0.006307205915209871	0.003019565134779514	0.0350705097016362
0.284269	0.0054354315645401855	7.360676118934861e-05	0.006170887806561974	0.0063233949807997465	0.003024721763980849	0.035230761373267916
0.285513	0.005435037752765757	9.426362600463354e-05	0.0061813383360030255	0.006390312787382653	0.0030284752528169125	0.03539080626854913
0.286756	0.005434643940991328	0.00011459429858195103	0.006192612921529035	0.00646162123066935	0.003032221672935771	0.035522316027462385
0.288	0.005434250129216899	0.00013299154080331587	0.006205029948445553	0.006533087286555671	0.003035964558696027	0.03561226373992663
0.289244	0.005432488339699716	0.00015280030579988541	0.006217709175025467	0.006594128394781195	0.0030397215818906936	0.03568939131866035
0.290487	0.0054250888237275495	0.00017346903215109644	0.006230463315794923	0.006652985442697654	0.00304347860508536	0.035735088892119196
0.291731	0.005417046772755001	0.00020713800187730159	0.006243198728016993	0.0067118875227854344	0.003047938965641963	0.03572020099488374
0.292975	0.005409253445008404	0.0002557169222626013	0.0062558779545969076	0.006770429345502647	0.0030579906815080327	0.03568442868624853
0.294219	0.00540412352847308	0.00030654360370589495	0.006282584863168484	0.006829331425590428	0.003068491260916644	0.035648656377613316
0.295462	0.005404299707424797	0.00035702630060733203	0.006323469282110806	0.006888256021763869	0.003079840086389904	0.03561288406897811
0.296706	0.005404486249844264	0.00040690405917653843	0.006367593739750803	0.006945356814998812	0.0030935958100715994	0.035577318536693395
0.29795	0.00540467279226373	0.00045681740235352326	0.006412785724591767	0.007001669545235638	0.003107917031129726	0.03555829511244808
0.299193	0.005404859334683197	0.0005065468917236537	0.0064604873347823746	0.0070578021467871815	0.0031222311834706476	0.03558662347246556
0.300437	0.005405045877102664	0.0005565907117958254	0.006509181557984407	0.007111998364971924	0.003136527664018556	0.03563211426957392
0.301681	0.005405232419522128	0.0006063795088455863	0.006557538667333503	0.007163605233305714	0.0031508771599455046	0.035677811843032765
0.302924	0.0054048489712154495	0.000661583097045607	0.006605989419419526	0.007212510171360247	0.003165212518438042	0.03572785171985196
0.304168	0.0054007864918581795	0.000739341395809087	0.0066544401715055495	0.007258285373507976	0.003183640664192503	0.03578595587434036
0.305412	0.005391075922578181	0.0008207827014776178	0.0067051383492778205	0.007307415472419113	0.0032034684159536315	0.035843232923426796
0.306656	0.00538142753410467	0.0009027162608870813	0.006759938078927493	0.007358279309926107	0.003223373923604019	0.03590195740696667
0.307899	0.005371644420550435	0.0009842643203789468	0.006816123721083685	0.007414997329704821	0.0032417843975654664	0.03596419708846492
0.309143	0.005361198045060317	0.001066162295180632	0.006872215720502951	0.007487341512931901	0.003259268869573007	0.036026850322664165
0.310387	0.005350627307957222	0.001147763731584165	0.006930555145608463	0.007564729299346923	0.0032765695549332075	0.036074202106926946
0.31163	0.005340025480450883	0.0012294778525789958	0.006989418970040767	0.007644458758670636	0.0032938808433692155	0.036100049150738514
0.312874	0.0053294443798800415	0.0013112334889495679	0.007048395165757384	0.00773008743243739	0.0033112239410326484	0.03611969290403531
0.314118	0.005318904733180191	0.0013928230638171747	0.007107315175831843	0.007817359780457358	0.0033285069545998355	0.03615753297617544
0.315361	0.005308769261722519	0.0014839255904975054	0.007166235185906303	0.00790483477324827	0.0033468113978032013	0.036256165295360375
0.316605	0.005299421413813704	0.001580982608212733	0.007226185266086961	0.007992152153439559	0.0033657272850448343	0.036397186766396285
0.317849	0.005289109763404312	0.001679154610305013	0.007295967833644952	0.008079627146230471	0.0033847209281757263	0.03653882856648366
0.319093	0.00527897429194664	0.0017772791662535887	0.007368653326047679	0.0081669220103361	0.003404276534324447	0.03668026359022056
0.320336	0.005269160087989159	0.001876542429651069	0.007441900674871968	0.008255207582210789	0.0034251893341766034	0.03682128506125646
0.32158	0.005259387337902669	0.0019751711008765037	0.007512675855441385	0.008343988507970008	0.003446413157585797	0.03696003199243695
0.322824	0.005249645678219426	0.002074315748914723	0.0075822524089781355	0.008433039626757153	0.00346762284356058	0.03709195530405118
0.324067	0.005240474009262329	0.002173151997018864	0.0076557057718236645	0.008529746214668857	0.0034888360638939656	0.03721850243055261
0.325311	0.005231312703772982	0.0022721483758580074	0.007731968416777002	0.00863271227439417	0.0035101022996063915	0.03734504955705404
0.326555	0.005222161761751379	0.002372147054482905	0.007808343433014653	0.00873738955662968	0.0035318492080887846	0.03747428477611187
0.327799	0.0052130419101330235	0.00247336747130819	0.007884961920368314	0.008841706581494621	0.003554575133904124	0.03760558775867463
0.329042	0.0052039013315791725	0.0025758392801736776	0.007964427146924555	0.008945911025931258	0.0035775944114834874	0.03773689074123739
0.330286	0.005194740026089823	0.0026772850661815582	0.008046064884977503	0.009050385663395824	0.003600482917794551	0.03786840050015064
0.33153	0.005185589084068223	0.002776987206408304	0.008127590251746138	0.009155378170830578	0.0036226857585366923	0.037999289930012406
0.332773	0.005177982298741095	0.0028767961004583843	0.00820750496343963	0.009262532222488738	0.003644708346990095	0.038130592912575166
0.334017	0.005184314377535202	0.002976551617596798	0.008283711422750811	0.009370406788888033	0.0036667556759537173	0.03827616346332191
0.335261	0.005190729364071297	0.003075963150193354	0.008357951384586525	0.009471458981332207	0.003688746455179696	0.03843910322751003
0.336504	0.005197165077542887	0.003175712736563804	0.008432228803517012	0.009559451844093311	0.003710758440557291	0.03860535141330602
0.337748	0.005200595385367517	0.003275450461398328	0.008506450036805342	0.009643684520549116	0.0037328234413139265	0.03871452932636608
0.338992	0.005199465767382972	0.003379399031486614	0.008580764912830599	0.009727804616576618	0.0037573448212994366	0.03872714268374612
0.340236	0.0051982946955274325	0.00347991961769226	0.008657402128731645	0.009811947228689782	0.0037824670422474042	0.03870253629803751
0.341479	0.005197133987139642	0.00357382739761911	0.008736511512887563	0.009896022292545964	0.003807550385250743	0.038677723135978406
0.342723	0.005195952551816356	0.003661804409582916	0.008816014196538576	0.009980142388573466	0.0038317713447550234	0.038652909973919305
0.343967	0.005194781479960817	0.003747468422041135	0.008894542995725547	0.01007167027678326	0.0038521610595339804	0.03862830358821069
0.34521	0.005193610408105277	0.0038329485806924994	0.0089639884494306	0.010165810030929673	0.0038714268482772807	0.038593771937678434
0.346454	0.005192439336249738	0.003918458393183679	0.009026878911550764	0.010260152429847026	0.003889133984876791	0.03853442712508708
0.347698	0.005189009028425106	0.004003908897995228	0.00908960081674446	0.010313718197633277	0.003907555061914046	0.03846081474431174
0.348941	0.0051832987576958854	0.004089566979685483	0.009152378907580312	0.010352603477568901	0.003926937484491235	0.03840850032763713
0.350185	0.005177547033095674	0.004175290299823332	0.009215288098247862	0.010391533789675849	0.003946415334750697	0.03839754118106103
0.351429	0.005171805671963207	0.004260586604667842	0.009278347117294495	0.010430351521354492	0.003965589230170327	0.03840725966953417
0.352673	0.005172810928334776	0.0043461142094629104	0.009342192735331314	0.010469259317375778	0.003984628819963054	0.03841697815800733
0.353916	0.005174707442932685	0.004421559508720804	0.00940650656705277	0.010508167113397065	0.004003233683647649	0.03842669664648047
0.35516	0.00517661432099834	0.004481887280440895	0.009470895312963764	0.010543224658770412	0.0040173145683207925	0.03843641513495362
0.356404	0.005178531562531746	0.004537428922414809	0.009524833529433709	0.010571549894531278	0.004028850714799994	0.03843496770050017
0.357647	0.005180448804065149	0.004592792641349832	0.009563395608500242	0.010597691069983081	0.0040404469453754425	0.038380585520320636
0.358891	0.0051823556821308054	0.004648174152588744	0.009596526408825011	0.010626128886172249	0.004052057313385301	0.038287536162598994
0.360135	0.00518427292366421	0.004703769171474326	0.009629657209149779	0.010656930891355767	0.004063635872167735	0.0381849750927547
0.361378	0.005186190165197616	0.004758806698171381	0.009662750552379777	0.01068791302522457	0.004075189690439951	0.03804126552916239
0.362622	0.005185920715036164	0.004813203701928428	0.009695900081251931	0.01071885012692205	0.004086729371277755	0.03785888878802798
0.363866	0.00518233495519531	0.004867452436486398	0.009734106317918139	0.010749832260790852	0.004098254914681149	0.03767609849419259
0.36511	0.005178676651080219	0.0049175792873100525	0.00977618936389313	0.010780836910745314	0.004109759251932928	0.03749351497670768
0.366353	0.0051778890275313615	0.004948496380701405	0.00981821622422596	0.010812562075440912	0.004118128613104113	0.03731051790652179
0.367597	0.005183899838825279	0.004970944337441529	0.009858557515294106	0.010848520264240677	0.004124250122203984	0.037127314059985414
0.368841	0.005189755198102972	0.00499346346339721	0.009895059454148246	0.010887518124604605	0.004130141897994679	0.037001387262535455
0.370084	0.005195330743751466	0.005015988520120855	0.009929557438432147	0.010922282960864364	0.004136033673785375	0.03700552278954531
0.371328	0.005201341555045383	0.005038483923004683	0.009964055422716049	0.010943448081385204	0.004141932518293275	0.0370390205583251
0.372572	0.0052075492722265145	0.005061003048960364	0.009998590864094723	0.010956237218040349	0.00414782429408397	0.03708223681557804
0.373815	0.005213756989407645	0.005086517212737383	0.010032957748546928	0.010969026354695493	0.0041539670093354575	0.03715005945853959
0.375059	0.005219964706588777	0.005113858053047019	0.010063391638048199	0.010981815491350638	0.004160466694805817	0.037226566708221824
0.376303	0.0052261516968344105	0.0051413412317877685	0.010090978788346888	0.010994604628005783	0.0041671289607718995	0.037303280734254554
0.377547	0.005233375033854858	0.0051612745429115625	0.010119464908920078	0.011007326216403946	0.004173049011431416	0.037379994760287284
0.37879	0.005241178725069202	0.005174239201678778	0.010148625257199142	0.011027928434783273	0.00417817736576393	0.03745670878632001
0.380034	0.005249044597090035	0.005185614414631898	0.010172223226904743	0.01105528547886074	0.0041831113303732945	0.03751853491511728
0.381278	0.005256589201610673	0.005196995558352981	0.010188030120898018	0.011082574974681226	0.004188038226265453	0.0375400396555685
0.382521	0.005263802175163374	0.005208370771306101	0.010203837014891292	0.011109143955760577	0.0041929792595920235	0.03754086676097047
0.383765	0.005270890787103097	0.005219769707331073	0.010219606451789797	0.011135037454270112	0.004197920292918593	0.03754314130082589
0.385009	0.005278000125978315	0.005231156781820119	0.010235394617235688	0.011160773340180025	0.004202963822644642	0.03755161913119608
0.386252	0.005285109464853534	0.00524257351014898	0.01025007779838584	0.011186756903032204	0.0042089722322692265	0.03756712735748302
0.387496	0.005292198076793255	0.005254055476925435	0.010261783140501713	0.011212560337199098	0.004215560276704652	0.03758284236012045
0.38874	0.005299297052200725	0.005265122289944476	0.010271690542068588	0.01123820615876637	0.004221727732466358	0.0375983505864074
0.389984	0.005306396027608197	0.005274439526414419	0.010281597943635463	0.011258673280631733	0.004226979789349965	0.037613858812694335
0.391227	0.00531391990519334	0.005282973901513241	0.010289595033369027	0.011271372352944238	0.004231853669863084	0.03762936703898127
0.392471	0.005322521583424288	0.005291502345844099	0.010294539369878772	0.011281099301949558	0.00423670987858319	0.03762895348628029
0.393715	0.0053314238022199355	0.005299621567185508	0.010299483706388519	0.011290240832727706	0.0042415731560205006	0.03759504216479951
0.394958	0.005339134222224544	0.005307444250128764	0.010304428042898262	0.01129758107665302	0.004246447036533619	0.03756113084331874
0.396202	0.005335610643190179	0.005315563471470172	0.010309372379408007	0.011303795516295309	0.004251313848329532	0.03751832813876678
0.397446	0.005328936569960383	0.005326244784571615	0.01031485984379193	0.011309964923766277	0.004255957995533476	0.03745402069376361
0.39869	0.005322252133262839	0.005339268751018461	0.01032575985837023	0.011316156847322904	0.004260107332533042	0.0373849573926991
0.399933	0.005315557333097544	0.005352268994393456	0.0103443947630187	0.011322371286965192	0.0042638961649551325	0.03731589409163459
0.401177	0.005308862532932251	0.005363270568964904	0.010363048396214556	0.011331828042942589	0.004266384353411431	0.03724683079057009
0.402421	0.005302157369299209	0.005371858320975393	0.010380110102882653	0.011347296593791328	0.004267437592275035	0.03717776748950558
0.403664	0.005295483296069414	0.005380173257659581	0.010394175241969087	0.011365534623176306	0.004268494365497241	0.03712421241472802
0.404908	0.005288798859371869	0.005388476332807844	0.010407584881897032	0.011383772652561287	0.00426955467307805	0.03711283971545093
0.406152	0.0052845912914661255	0.005396820923331849	0.010420957064730205	0.01139656178921643	0.0042706149806588595	0.037122971756625066
0.407395	0.005282228420819553	0.005405147721551963	0.010434366704658148	0.011404802676568161	0.004271675288239668	0.03713930708831398
0.408639	0.005280186817673171	0.005414536127237463	0.01044783253022825	0.01141299853174857	0.004272689649158642	0.03717838781855706
0.409883	0.005279896640576224	0.0054257571402235435	0.010461317084345735	0.011420721549130111	0.004273205665514636	0.037237319078447434
0.411126	0.005281886426383865	0.005437743222276858	0.010475063838126616	0.011428241921740707	0.00427318445936302	0.037293975798482384
0.41237	0.005284435839449905	0.005449758958169986	0.010488848049002271	0.01143524442438111	0.004273283421403895	0.037347530873259954
0.413614	0.005286974889048198	0.0054617391094553365	0.010502463702951454	0.011438756933744144	0.004273658063415782	0.03740294693519195
0.414858	0.005289524302114238	0.005473719260740687	0.010515405129194763	0.01143850925680188	0.004274188217206185	0.03746291207683478
0.416101	0.005292073715180278	0.005485711273561963	0.010527597413542658	0.011438239063773954	0.004274714836637987	0.037535490575857665
0.417345	0.005294612764778571	0.00549770328638324	0.010539770969343165	0.011439860221941506	0.004275244990428392	0.037637017763949496
0.418589	0.005297151814376861	0.0055096952992045155	0.010551944525143674	0.011446615047639648	0.004275771609860194	0.03774185337364921
0.419832	0.0052997115909106515	0.005522897188690254	0.010564118080944183	0.011456679737929876	0.004276301763650598	0.0378777054359228
0.421076	0.0053013179284116104	0.0055386611699360265	0.01057625417964992	0.011466744428220104	0.004276764764627551	0.03809027152422912
0.42232	0.005302457909863906	0.005555824812421078	0.010587884607576252	0.011476809118510331	0.004277121734846424	0.03830304438888593
0.423564	0.00530354607397746	0.0055733561625198385	0.010598822079249325	0.0114868512927149	0.004277439827120666	0.038515610477192264
0.424807	0.00530598148889827	0.005591391627895458	0.010609740822375011	0.011497996755116832	0.004277789728622334	0.03872900367090055
0.426051	0.005311318674788559	0.0056096168778458945	0.010617288426971325	0.011511371309999149	0.004278178508068629	0.038940742653804906
0.427295	0.0053180756557603395	0.005627948881619666	0.010619273652994178	0.011525263734851656	0.004278563753156325	0.03913304465976296
0.428538	0.005324832636732123	0.005646429154592513	0.010621146507732717	0.011538570741476992	0.004278952532602621	0.03925297494304863
0.429782	0.0053316103446394	0.005664784881438137	0.0106229631768291	0.011548500335253259	0.004279341312048917	0.03937290522633429
0.431026	0.00533838805254668	0.005682375539216527	0.010624910945757182	0.01155433200143932	0.004279733625853817	0.03947009011106579
0.432269	0.00534515539698621	0.005697801466688407	0.010626896171780035	0.0115602086997967	0.004279945687369979	0.03941177918022689
0.433513	0.005351922741425738	0.005711513402218967	0.010630435867235876	0.011566062882068422	0.004279539236130669	0.03931562817724786
0.434757	0.005358596814655536	0.005725243130053416	0.010640942582319082	0.011571894548254481	0.004278637974686981	0.03921947717426884
0.436001	0.005364877076110905	0.005736837781421168	0.010654183665320558	0.011577546085755258	0.004277563529671761	0.0391235329476403
0.437244	0.005370918977808066	0.005745834756421107	0.010668211347312221	0.01158198175463037	0.004276110908286053	0.039027588721011766
0.438488	0.0053769608795052265	0.005754570777630671	0.010685535253643715	0.011584953877937553	0.004274449759742786	0.03893598679774358
0.439732	0.005382235884589024	0.005763336452680051	0.010703627030418007	0.011587903485159073	0.004272785076840915	0.03887664198515221
0.440975	0.005386733629591714	0.005772072473889617	0.0107217188071923	0.011585606844421706	0.004271123928297648	0.038824534344828104
0.442219	0.005391086286045931	0.005780802564331219	0.010739829312513981	0.011574101124649207	0.00426946277975438	0.03877842321866827
0.443463	0.0053954493059678935	0.005791472015896737	0.01075790236074089	0.01156259540487671	0.00426779809685251	0.03877594190246236
0.444706	0.005399801962422108	0.005804495982343583	0.01077588176623087	0.01155106716901855	0.004265868337055437	0.038799721182769
0.44595	0.005404154618876324	0.005817703802597283	0.010793149486920207	0.011539538933160393	0.004263553332170671	0.03882350046307564
0.447194	0.0054085176387982875	0.005830217722999308	0.010809930265377523	0.011528010697302232	0.004261072212431578	0.03884727974338228
0.448438	0.0054128702952525014	0.005842263112732252	0.010827254171709016	0.011514973883704822	0.004257834739951508	0.03887105902368892
0.449681	0.005416310966544881	0.005854889717725574	0.010847574645622172	0.01149896494680023	0.004253787899351421	0.038893597645892605
0.450925	0.00541765821735214	0.005868020437995755	0.010870254916505888	0.011482235495154505	0.004249744593109935	0.038905383897870675
0.452169	0.005417917304045843	0.005881157089033899	0.010892991373031761	0.011468973520700488	0.004245846195571161	0.03890807199042708
0.453412	0.00541787585017485	0.005894323393911859	0.010915690372462863	0.01146422262662613	0.004242131584679727	0.03891076008298349
0.454656	0.005416891320738778	0.005906131552926281	0.010938389371893965	0.011463569660141979	0.004238356889692046	0.038920065018755653
0.4559	0.005415367890979803	0.005914161812748243	0.010960657614735202	0.011462916693657824	0.004234253499354316	0.03897237943543026
0.457143	0.005413834097753079	0.005920833926706668	0.010979910561447391	0.011462263727173672	0.004229856757252561	0.039024280299403885
0.458387	0.005412300304526356	0.005927482317593241	0.010992945630427626	0.011461588244603856	0.004225131319800755	0.0390765947160785
0.459631	0.005410776874767381	0.0059327903549201665	0.011005737228291852	0.011461115406804988	0.004220501310031223	0.03912870235640262
0.460875	0.005409243081540657	0.005934972877530567	0.011014970402152855	0.011461160438976308	0.004216228270480562	0.039180396444025746
0.462118	0.005407709288313933	0.005937149469373004	0.011014314902994366	0.011461633276775178	0.004212230910900912	0.039227334675587554
0.463362	0.005406175495087209	0.005939337922751368	0.011013659403835876	0.01146030482772121	0.004208240620038468	0.03926290020787227
0.464606	0.005402993910488532	0.005941520445361768	0.011013003904677387	0.011454135420250242	0.00420424679481742	0.039297431858404515
0.465849	0.005398040172904925	0.005943536906469203	0.011012348405518898	0.011442832345248687	0.004200238832161962	0.03932865508732889
0.467093	0.005392754804353378	0.005944527344719032	0.01101169290636041	0.011431259077219208	0.0041962414725823126	0.03931769594075279
0.468337	0.005385666192413657	0.005943993575602358	0.011011280878317932	0.011419663293104069	0.004192657632959179	0.03927551356525231
0.46958	0.005376339071440337	0.0059434598064856846	0.011011992563118576	0.01140809002507459	0.004190324956281398	0.03923209053164888
0.470824	0.005366390142402132	0.005942273652893074	0.011013153733056471	0.011396426692702468	0.004188013485755235	0.03918825394534447
0.472068	0.0053564619402994215	0.005939100692032846	0.01101425871735221	0.01138404284558921	0.004186030710579122	0.03914462413539054
0.473312	0.005346513011261214	0.005934883916011121	0.011015120230531939	0.011370240485079345	0.004184772478916562	0.03910120110178711
0.474555	0.0053366780803682365	0.005930679001525323	0.011015925558069508	0.011356820898025708	0.004183517781612604	0.03906087971344107
0.475799	0.0053274131402014065	0.005926474087039523	0.011016730885607081	0.011346463498621893	0.0041822595499500445	0.039020558325095024
0.477043	0.0053183036520508	0.005922269172553726	0.011017536213144653	0.01134105963806338	0.004181001318287485	0.03898023693674898
0.478286	0.005308613809706296	0.005918123565747557	0.011018341540682226	0.011335633261419207	0.004179743086624925	0.038931851270733724
0.47953	0.0052985508825228594	0.005914072851228798	0.011018753568724704	0.011330206884775035	0.004178332877542448	0.03885017461228918
0.480774	0.0052884257745329346	0.005910004344406149	0.011017255284933872	0.011324780508130862	0.004176410186462581	0.03876684374304069
0.482018	0.005278352483881751	0.00590519449158812	0.011014352360089135	0.011319354131486692	0.004174303708735374	0.038683719650142695
0.483261	0.005268704095408239	0.0058977988239382025	0.011011580535076098	0.01131498601086856	0.004172239643311399	0.03860059555724469
0.484505	0.00525988478435458	0.005888570548987706	0.011008640153136589	0.011315886654294978	0.004170285143004108	0.03851747146434669
0.485749	0.005251169107978402	0.005879336343269244	0.011006786026945437	0.01131735019986291	0.0041683907267930625	0.0385007225799568
0.486992	0.005242422341198979	0.005870108068318746	0.011004950629301666	0.01131829587546065	0.0041664927762234145	0.038487488893525275
0.488236	0.005233675574419555	0.005860891654904174	0.011003115231657899	0.011316562136864793	0.0041646054287295745	0.03847425520709376
0.48948	0.00522493917110788	0.005852487756700541	0.011001261105466743	0.011314197947870443	0.0041626862720083105	0.03846970612738292
0.490723	0.005216182040860709	0.005846290104179159	0.010999425707822976	0.011311833758876094	0.004160530313260666	0.038545386271663186
0.491967	0.0052074456375490324	0.005840899036100751	0.01099704718230503	0.011309492085967406	0.004157437749483306	0.03862478839025232
0.493211	0.005198429420608159	0.005835934983315683	0.010992589788027304	0.011307127896973057	0.004153634779626804	0.03870419050884145
0.494455	0.005188687760924915	0.00583291029165453	0.010988113665202194	0.011305123965349275	0.004149941374886986	0.03878359262743058
0.495698	0.005178583379870487	0.005832157084123223	0.010983600085282314	0.011305123965349275	0.004146756917785956	0.03886299474601971
0.496942	0.00516852045268705	0.005831403876591917	0.010971257972555336	0.011305912028347392	0.004144243988819439	0.038827429213735
0.498186	0.00515875806606831	0.0058306506690606105	0.010955507264204217	0.01130676763960249	0.004141716922418511	0.03877284025720497
0.499429	0.005149410218159496	0.005829903392297266	0.010939906384232182	0.011308546410369666	0.004139207527810596	0.038717630971623465
0.500673	0.005140041643315185	0.005829345900108741	0.010924174404428447	0.011312216532332324	0.004136705201919886	0.038662421686041955
0.501917	0.005130683431938621	0.0058293814847165185	0.0109084611531721	0.011315864138209319	0.004134202876029177	0.038573507855330175
0.50316	0.005121283766691065	0.005830235515303197	0.010892785359010521	0.011319534260171975	0.0041317995121793434	0.03847487553614523
0.504404	0.005111915191846754	0.005831107338193765	0.010882185001190387	0.01132320438213463	0.004129558728825234	0.038375622887908814
0.505648	0.0051025466170024425	0.00583154621502303	0.0108720341285075	0.011326649343240682	0.004127399235718986	0.038276370239672404
0.506892	0.0050931987690936275	0.005828337669555023	0.010861958170014159	0.011328202953151255	0.004125462407204709	0.038176910815085494
0.508135	0.005085426168282528	0.005824731762633492	0.010852481525037146	0.01132565863547162	0.0041239108237781244	0.03807352263983923
0.509379	0.005081384415860759	0.005821113994176034	0.010843660379218625	0.011323091801706328	0.004122415790089183	0.03796827347743853
0.510623	0.005078689914246243	0.005817519948790429	0.010834895419042258	0.011321222966596508	0.004120924290758846	0.03786240398598635
0.511866	0.0050765343129546316	0.005813848803421304	0.010826093001771122	0.011322979221278026	0.004119432791428508	0.03775674127088467
0.51311	0.005076306316664172	0.005809092327514942	0.01081730931304737	0.0113256136033003	0.004117934223380965	0.03766141737330762
0.514354	0.005077705384810171	0.005802396490484665	0.01080852562432362	0.011328225469236916	0.004116340227651148	0.03757622551690469
0.515597	0.005079094089488421	0.005795736238062165	0.010805641428026268	0.011330814819087869	0.00411357635922384	0.03749144721320275
0.516841	0.005080493157634419	0.005789544516308746	0.010804218058424976	0.011333291588510519	0.004110087947282978	0.0374072892385523
0.518085	0.005081892225780416	0.005787634809024646	0.010802813417371073	0.011335610745333548	0.004106627810210937	0.03732602613280873
0.519329	0.005083280930458665	0.0057874687475216804	0.01080339400234002	0.01133369687805241	0.004103376200296456	0.037261098358754074
0.520572	0.0050846799986046624	0.005787302686018716	0.010811634563189594	0.011331783010771269	0.004100569919565916	0.0372021670988637
0.521816	0.005086079066750663	0.005787136624515751	0.010819893852586556	0.011329846627404468	0.004097760104476772	0.037143856168024805
0.52306	0.005084027100136531	0.005787006147620564	0.010828115684888744	0.011327459922324458	0.004094964426822039	0.037085545237185914
0.524303	0.005075166335211877	0.005787397578306125	0.010836374974285705	0.011324397734674635	0.004092154611732895	0.037029508846202444
0.525547	0.005066305570287226	0.005789182739463001	0.01084461553513528	0.01132129051485349	0.004089351865360956	0.03698484515449606
0.526791	0.005058439698266393	0.005790961969851915	0.010851919668615585	0.011318228327203668	0.004086549118989018	0.03694286955534607
0.528034	0.005052874516085646	0.0057927945771524955	0.01085107688398324	0.011315166139553844	0.00408376051005149	0.03690110073254658
0.529278	0.005048055503582765	0.005795338876608641	0.0108502340993509	0.011312081435818359	0.00408098250418977	0.03685953868609758
0.530522	0.005043443760434846	0.005799840329492593	0.010849391314718557	0.011304268354094177	0.004078056055266737	0.03678571952897175
0.531766	0.0050384071151092545	0.005804353643912469	0.010847274988864007	0.011294383792489234	0.004073616900861751	0.036626708515442995
0.533009	0.005033308288977174	0.005808855096796421	0.01084461553513528	0.011284499230884289	0.0040691706777395585	0.03644391822160759
0.534253	0.005028199099377345	0.005813326895840556	0.010841956081406551	0.011275042474906892	0.004064724454617366	0.03626174825682367
0.535497	0.005023079546309767	0.005817579256470059	0.010839521370246451	0.011267454554039316	0.004060278231495173	0.03607937151568926
0.53674	0.0050180636279196725	0.005819595717577494	0.01083708665908635	0.011259866633171738	0.004055874420676214	0.03589430668199845
0.537984	0.005013980421626908	0.005821374947966408	0.010834464662452394	0.011252278712304161	0.004051442334988431	0.03570903507195714
0.539228	0.005012094270496749	0.005823136386051433	0.01082789094232012	0.011244713307522245	0.004047268257478647	0.035522316027462385
0.540471	0.005010239209769832	0.00582488596260053	0.010820043680965638	0.011237102870569006	0.004043111851761876	0.03533725119377157
0.541715	0.005008446329849405	0.0058265169237903675	0.010812084048326846	0.01122665540682255	0.004038987255272529	0.03515797609789454
0.542959	0.005006736357670964	0.005828147884980205	0.010805753799310579	0.011209453117377954	0.004035438759235421	0.03503618482745444
0.544203	0.005005016022024773	0.005829778846170043	0.01080135259067501	0.011192115731419395	0.004032119996507489	0.034931969546806205
0.545446	0.005003306049846332	0.0058314098073598795	0.010797325952987151	0.011174778345460837	0.00402881890557257	0.03482754748980748
0.54669	0.005001585714200143	0.005833277999268239	0.010793280586751906	0.01115131658420263	0.00402550367720324	0.03472353898550974
0.547934	0.004999875742021701	0.005837459190682185	0.01078923522051666	0.011127134308203288	0.004022181380116705	0.03456556185373344
0.549177	0.00499815540637551	0.005843034112567447	0.010785189854281412	0.011102907000032627	0.004018820205085542	0.034391456166618734
0.550421	0.0049964454341970685	0.00584859124214882	0.010779327818949785	0.011078814788375928	0.00401475569269244	0.034217970808555494
0.551665	0.004994973821776833	0.005853905210243708	0.010771218357931907	0.011054587480205266	0.0040103801567423015	0.03404407189779128
0.552908	0.004995595629841723	0.005856651155810598	0.010762753054513708	0.011030382688120264	0.004006064704888409	0.03386996621067657
0.554152	0.004999772107344219	0.005858293978536361	0.010754718507685373	0.011010320855796788	0.004002707064215847	0.033715917829559634
0.555396	0.0050040729464596945	0.005859835978206754	0.01074850062995342	0.010993141082437853	0.004000240081911164	0.03357634379297718
0.55664	0.005009151045656278	0.005861538108612147	0.010742676051716561	0.010975938792993255	0.003997766030889277	0.0334398714016521
0.557883	0.005014685137433781	0.005863263962089394	0.010736832744932317	0.010956642507582236	0.0039953061173018	0.033304019339378516
0.559127	0.005020229592679031	0.005864088338836256	0.010730970709600687	0.010936332998316495	0.0039929098221691715	0.033259769200373115
0.560371	0.005025794774859778	0.005863465608200136	0.010725127402816444	0.010916000972965094	0.0039907185198355	0.03325480656796129
0.561614	0.005031318503169533	0.0058627301929727186	0.010719265367484814	0.010895691463699354	0.0039885590267292525	0.033253152357157346
0.562858	0.005036862958414783	0.005861994777745301	0.010721999735403082	0.010875404470519273	0.003986547976684318	0.033251498146353406
0.564102	0.005042407413660033	0.0058606544241856535	0.010726532043870349	0.010855139993424854	0.003984561667149602	0.03324963715919897
0.565346	0.005047951868905283	0.005858365147751918	0.010731083080885	0.010833569583362127	0.0039825294109530505	0.033247569395694045
0.566589	0.0050534134164085505	0.005856004702102626	0.010731476380380094	0.01080907208216354	0.003980295696316147	0.03324467452678715
0.567833	0.0050579733422177284	0.005853644256453334	0.010730539953010824	0.01078448451662231	0.003978023103734613	0.03324157288152976
0.569077	0.005061040928671174	0.005851283810804043	0.010729491154357243	0.010761360496649011	0.00397576464858749	0.033238471236272375
0.57032	0.0050634970705274816	0.0058473635731804705	0.010728461084251045	0.010744608528917624	0.003973513262157571	0.03323888478897336
0.571564	0.005061631646332819	0.005837038106156809	0.010727431014144848	0.010727789012929255	0.003971251272651846	0.03324157288152976
0.572808	0.0050580251595564694	0.005826255969999994	0.010726382215491267	0.010709798660486542	0.003968526282169167	0.03324467452678715
0.574051	0.00505441867278012	0.005815432318467437	0.010716830656324713	0.010691425534587603	0.003963871531889416	0.033247776172044545
0.575295	0.00505081218600377	0.005805516074433226	0.010696903481906649	0.010673142473031303	0.00395896230779027	0.033251084593652426
0.576539	0.005047216062695167	0.005797592568434598	0.01067521582403436	0.010654926959731985	0.003954049549332522	0.033248810053797005
0.577783	0.005043609575918816	0.0057898529162428245	0.010648583829652326	0.010645087430298362	0.003950190029738376	0.03319215333376205
0.579026	0.005040003089142466	0.005782095471747162	0.010619741866678814	0.010638355120685882	0.003947164618774468	0.03309972430509189
0.58027	0.0050363966023661165	0.005774367681091315	0.010590637704041905	0.010631825455844346	0.00394424523856864	0.03300708850007124
0.581514	0.005032904113734998	0.005766616167363616	0.010561514812857612	0.010628898364708487	0.003941332927080018	0.03290680197008236
0.582757	0.005030375427604453	0.005758342746055168	0.01053239192167332	0.010626916949170366	0.003938410012515589	0.03279348853001245
0.584001	0.005032727934783278	0.00575001001706709	0.010503287759036412	0.010624935533632245	0.00393547649487535	0.03267500568118024
0.585245	0.005035318801720312	0.005741677288079012	0.010478135319897823	0.010622954118094123	0.003934020339131039	0.032556522832348014
0.586488	0.00504752696672761	0.005732970920709263	0.010469445273910999	0.010620972702556002	0.0039327550387512735	0.032437626430814805
0.587732	0.005060419120606286	0.005722799653652641	0.010464126366453547	0.01061896877093222	0.003931486204012906	0.032318936805632095
0.588976	0.005073290547549466	0.005712551286612499	0.010459912443291832	0.010612078848720119	0.00393022090363314	0.03221554863038583
0.59022	0.005086213791831386	0.005702225819588839	0.010461111070324497	0.01060061816111894	0.0039289379314603615	0.03212973644493143
0.591463	0.005099085218774566	0.005691977452548697	0.01046476313706465	0.010588346894433987	0.003927658493646185	0.03204826656283737
0.592707	0.005111873737975762	0.005681699431668741	0.010468490117994342	0.010579948394482633	0.003926375521473406	0.03199140306645192
0.593951	0.005124765891854438	0.005672791418188248	0.010472198370376651	0.010574116728296572	0.00392509608365923	0.032009599385295275
0.595194	0.005137658045733112	0.005666071858086118	0.010475925351306346	0.010568690351652399	0.0039238095771278484	0.03206873742153613
0.596438	0.00515049838227305	0.005659536151790843	0.010479633603688655	0.010563286491093888	0.003921324923030153	0.03212808223412749
0.597682	0.005155514300663145	0.005653000445495567	0.010475457137621711	0.010557882630535375	0.003918154603363534	0.03218742704671884
0.598925	0.005156550647437958	0.005648736223330138	0.010465886849907773	0.010552433737805542	0.003914906527807655	0.0322467718593102
0.600169	0.005156706099454179	0.005644910877993974	0.01045581089141443	0.01054745768287458	0.00391166198661038	0.03230590989555106
0.601413	0.005154415773081843	0.005641097394193736	0.010448750229050134	0.010544305430882113	0.003908166505952312	0.03237538674931655
0.602657	0.005151938904290039	0.005637289841161461	0.010443768435445618	0.010541580984517197	0.0039046321473496163	0.03245913117126603
0.6039	0.005149462035498234	0.0056334704265932605	0.010438973927314956	0.010541198211060969	0.0039011119261813305	0.032543082369566
0.605144	0.005146974803238685	0.005628014120067259	0.010434198147731681	0.010546827232476087	0.0038975811019372367	0.03258092244170613
0.606388	0.0051444875709791334	0.005615808599599313	0.01042940363960102	0.010553852251202152	0.0038940573464103473	0.032587746061272384
0.607631	0.005142010702187329	0.005604030094424706	0.010424609131470357	0.010560877269928218	0.0038911768441491495	0.03259477645718913
0.608875	0.005139533833395526	0.005592334620001581	0.010420357751213872	0.010567902288654283	0.003889017351042902	0.032601806853105875
0.610119	0.0051370466011359745	0.00557813043073009	0.010417173898158355	0.010574927307380348	0.00388695681997753	0.032608837249022624
0.611362	0.00513456973234417	0.00556180895729579	0.010414476987334857	0.010581929810020752	0.0038848821514777467	0.03261586764493937
0.612606	0.005144000487994969	0.0055450367454963	0.010413165989017878	0.010579745749711688	0.0038835426295673247	0.03262145060640267
0.61385	0.005154612678969058	0.005528288256768661	0.010414064959292379	0.010571279701503353	0.0038825883527445967	0.03261131856522853
0.615094	0.005163587442038938	0.005511575352648801	0.010415787985651835	0.010561800429440295	0.0038816234728460608	0.03259064093017928
0.616337	0.0051686033604290355	0.005494903963904682	0.01041751101201129	0.01054896626061383	0.003880630318078703	0.032554661845193573
0.617581	0.005173215103576954	0.005478007205977968	0.010419234038370747	0.01053302487196622	0.0038796300945941396	0.03250131354676651
0.618825	0.005177930481402354	0.005461003694227919	0.01042093833618282	0.01051654309726276	0.003878322381911142	0.03244300261592761
0.620068	0.0051825940418890135	0.0054439586671021275	0.010422661362542275	0.010500038806473636	0.0038761699575220994	0.03238489846143921
0.621312	0.005187267965843421	0.005427625332131903	0.010421575106793923	0.010483534515684515	0.0038737100439346223	0.03232679430695081
0.622556	0.0051919315263300805	0.005412750966080586	0.010418559810664875	0.010467165321409356	0.0038712501303471455	0.03226848337611191
0.623799	0.005196595086816738	0.005398143484587607	0.01041535722906197	0.010452777542672318	0.0038686205675467398	0.03221058599797401
0.625043	0.005201258647303398	0.005383565656934443	0.010405543470232023	0.010439673180817927	0.0038657542027199523	0.03210492328287232
0.626287	0.00520452313964406	0.005369064929264799	0.010391927816282839	0.010426546302877874	0.003862810082003906	0.031941363189632734
0.627531	0.005195050930122267	0.0053545226862194125	0.010378368347975812	0.010413959810993674	0.0038598659612878597	0.03174782052557172
0.628774	0.005184293650599707	0.005341830842778497	0.010364752694026627	0.01040366995984684	0.0038569183062132106	0.03154786779464545
0.630018	0.0051743032676905085	0.005330603899024454	0.010351137040077443	0.01039450591298303	0.003853974185497164	0.03134770828736868
0.631262	0.00516590885881452	0.00531972687058023	0.010337577571770416	0.01038531935003356	0.0038509240340230374	0.031147342003741415
0.632505	0.005157659538487009	0.005310077511104356	0.010320403493818006	0.01037613278708409	0.003847813798452664	0.03094821637821711
0.633749	0.005149399854691746	0.005305801427403	0.010299670991862372	0.01036696874022028	0.003844700028523688	0.030748883976342307
0.634993	0.005141202351702974	0.005303340158698337	0.010278058248179622	0.010357376887728921	0.003841960900606598	0.030549344798117016
0.636236	0.005133699201053327	0.005300884820761636	0.010262981767534377	0.010343461946790753	0.0038408511120053518	0.03037999496706363
0.63748	0.005126040598387457	0.0052984176212890095	0.010258262173593258	0.010327115268601255	0.003840388111028398	0.030286738832991503
0.638724	0.005117957093543914	0.005295968214120272	0.010257325746223988	0.010310723558240436	0.003839925110051445	0.03024352257573856
0.639968	0.005109728500151898	0.005294200845267284	0.010256389318854718	0.01028780218303808	0.0038394621090744913	0.03024000737778019
0.641211	0.005101479179824385	0.005295434445003598	0.010255471620032833	0.010260152429847026	0.003838999108097539	0.030289013372846917
0.642455	0.005093084770948398	0.005297676275293629	0.010254610106853105	0.010231962290600123	0.0038385396414791872	0.03033781259156316
0.643699	0.005084648908201418	0.005299912174815697	0.010254123164621085	0.0102038396996102	0.003838094312295248	0.03038661181027939
0.644942	0.005075767416341271	0.0053025869511670294	0.010254553921210949	0.01017578465687726	0.0038376525174699107	0.030435617805346125
0.646186	0.0050626679931076324	0.005305409996717439	0.010255677634054073	0.010147617033716015	0.0038372107226445737	0.030484623800412853
0.64743	0.005048055503582765	0.005308244903803774	0.010254647563947877	0.010125348624997815	0.00383562026127336	0.030531562031974657
0.648673	0.005033391196719159	0.005311073880122147	0.01024238036541044	0.010108146335553217	0.0038335208522633584	0.030567954669661338
0.649917	0.0050187372533233	0.005313908787208482	0.010219737551621495	0.01009182217344938	0.003831417908894754	0.030592767831720442
0.651161	0.005004093673395191	0.0053167436942948175	0.010197113466379935	0.01007934826199348	0.0038293220342433547	0.030607242176254924
0.652405	0.004989460456934827	0.005314211256374598	0.010174489381138374	0.010071737825040243	0.0038272190908747506	0.030601245662090642
0.653648	0.004974827240474465	0.00530841096530674	0.010151884024444202	0.010065703514083238	0.0038251267505819537	0.030588632304710595
0.654892	0.0049602251144173475	0.005302124351265912	0.010129278667750026	0.010059646687040572	0.003823515083059124	0.030575812170980057
0.656136	0.0049519447036865906	0.005294734614383958	0.010100436704776514	0.010053612376083567	0.003822327538568618	0.03056319881360001
0.657379	0.00494894966150738	0.005285292831786791	0.01006412205139623	0.010047600581212223	0.003821231887401782	0.030550585456219973
0.658623	0.004947032419973977	0.0052752461108573935	0.010027882312205486	0.010035036605413683	0.003821090513057674	0.030537765322489432
0.659867	0.00495117780707323	0.005265288351447441	0.00999729859432513	0.010011845037183402	0.0038217761786265973	0.030523704530655938
0.661111	0.004960339112562577	0.00525607193803287	0.009974019009925082	0.009984600573534239	0.0038226385621256556	0.030507782751668017
0.662354	0.004970547128294487	0.005246766563098852	0.00995152602451522	0.009956995852514507	0.003823504479983316	0.0304916541963296
0.663598	0.0049807551440263975	0.005235569273184624	0.009929033039105358	0.009927882553755523	0.003824366863482374	0.03046828846872394
0.664842	0.004990973523226055	0.005222106429908512	0.009906577510790264	0.009897958675912763	0.0038252292469814317	0.030429828067532326
0.666085	0.005001181538957965	0.00520784293295739	0.00988414071102256	0.009867967249813021	0.0038250560634099	0.030384337270423972
0.667329	0.0050113895546898745	0.005194575805024059	0.009866442233743358	0.009838020855884602	0.003823571632796767	0.030338846473315615
0.668573	0.005021587206954037	0.005186100737604868	0.009856534832176482	0.009808006913699199	0.003821408605331917	0.03029314889985677
0.669816	0.005031815949621444	0.005180816423349795	0.00984909959886448	0.009776461877688885	0.003818782576890113	0.03024765810274841
0.67106	0.005035038988091113	0.005175538039862685	0.009841308523152155	0.009740165947604214	0.0038154214018589487	0.03019844533133119
0.672304	0.0050346037224456896	0.005170265587143538	0.009832487377333634	0.009701415764182552	0.003811706790967515	0.030138480189688354
0.673548	0.0050338575527678255	0.005164993134424391	0.009822992003809237	0.009662688096846549	0.003807995714434683	0.030069830441324833
0.674791	0.005023908623729619	0.005159074227997273	0.009813496630284841	0.009631210609093216	0.0038042917066190567	0.030002628127414763
0.676035	0.005010083757753611	0.005151109206622904	0.009804001256760444	0.009607613751321048	0.003800584164444827	0.029946591736431286
0.677279	0.004996300345648595	0.005141916516280184	0.009794505883236047	0.009587191661627005	0.00379668223254745	0.02990606357173475
0.678522	0.004982485843140335	0.005132717895169502	0.009781414628613655	0.009566611959333338	0.0037921900627634233	0.02986760317054314
0.679766	0.004968681704099825	0.005123667543257895	0.009761637282574676	0.009544681291900045	0.0037872843730228796	0.029830590203804977
0.68101	0.004954867201591565	0.0051147595297774025	0.00973899446878573	0.009522480431438824	0.0037826013478743066	0.029790682368159918
0.682253	0.004941073426018802	0.005105881170136724	0.009716332926449398	0.009501157698318363	0.003778649934956492	0.029750154203463382
0.683497	0.004927269286978289	0.005096996879728083	0.009695712795778076	0.009480690576452998	0.0037752145383946707	0.029695565246933356
0.684741	0.004913454784470029	0.0050880888662475894	0.009677714661740708	0.009460200938501974	0.0037717720731156442	0.029587214439275266
0.685985	0.004902428054786017	0.005078872452833018	0.00965997872736674	0.009439351043180381	0.0037683225391194125	0.02947328067015388
0.687228	0.0048932874762321645	0.005066405978574698	0.009642242792992767	0.009416992570119537	0.003764880073840386	0.029380438088782733
0.688472	0.004885618510098547	0.005051531612523382	0.00962452558716618	0.00939341822843303	0.003761444677278565	0.029375682232721405
0.689716	0.004887204120664012	0.005036686900311881	0.009607576251782395	0.009369821370660862	0.003758468747335094	0.02940463092179036
0.690959	0.004893277112764417	0.005020418803789249	0.009594709739728627	0.009346201996803033	0.0037560159024648218	0.029433579610859316
0.692203	0.004899702462768259	0.005002401130717519	0.009585607665699325	0.009322605139030863	0.003753612538614989	0.02946273507627876
0.693447	0.0049062418109173285	0.004983908996208745	0.009576561777312177	0.009297364607005481	0.003751286930654414	0.029491683765347717
0.69469	0.0049127811590664	0.004965434654003861	0.009570137885558987	0.009269129435587255	0.003749049681658907	0.029522906994272093
0.695934	0.004919310143747723	0.004946936588727124	0.00956779681713581	0.00923994858857129	0.0037468124326634003	0.029563848711669616
0.697178	0.0049258287649613	0.004928420731146499	0.00956682293267177	0.00921101541849759	0.003744578718026496	0.029608305627025506
0.698422	0.0049323577496426215	0.004909833704350316	0.009565774134018188	0.00918539211301598	0.0037423485377481944	0.029636840763393475
0.699665	0.004938710555372226	0.004891104339123021	0.009564725335364607	0.009163461445582687	0.003740111288752687	0.0295890754264297
0.700909	0.004944555551182173	0.004872327527752021	0.009563526708331941	0.00914144071380675	0.0037375488787657323	0.0294811381714726
0.702153	0.0049500170986854376	0.004853070324176014	0.00956071742622413	0.009119419982030813	0.003734519933443221	0.029372787363814514
0.703396	0.004955509736591949	0.004831322198055529	0.009554462091397408	0.009097489314597518	0.003731356682493808	0.02926464333250692
0.70464	0.00496110600917594	0.004807907526137429	0.009548206756570685	0.009076391742333661	0.0037281757597513805	0.02915670607754982
0.705884	0.0049667644625664194	0.004784528438827106	0.009541726679175338	0.00905988745154454	0.0037249806995745425	0.0290520772442006
0.707127	0.004972422915956899	0.004761072251533264	0.009534310174410721	0.009048021474401475	0.0037217891737563076	0.028963576966189793
0.708371	0.0049780813693473805	0.004737627925775348	0.009525994699371603	0.009036200529429729	0.003718601182296675	0.02888748326920854
0.709615	0.00498373982273786	0.004714130223105764	0.009517697952879873	0.0090203266890391	0.0037154131908370427	0.02881242345397975
0.710859	0.004989377549192842	0.00469031818973414	0.009509382477840757	0.008997945699892597	0.0037122181306602046	0.028745634692770666
0.712102	0.004995036002583324	0.004666334164091587	0.009501067002801641	0.008974326326034768	0.0037089347115182997	0.028693940605147534
0.713346	0.00500070481944155	0.004642723776830706	0.009490672659002745	0.008950661920005617	0.0037054462995774378	0.0286422465175244
0.71459	0.005004456394766374	0.0046238224193324825	0.009474303908587908	0.008926884933548165	0.0037018377194440845	0.02859075920625176
0.715833	0.005005824372509128	0.004609114114784131	0.009457298387561966	0.008903220527519014	0.003698225604952129	0.028539065118628627
0.717077	0.0050067156307354675	0.004594417671771706	0.009440292866536026	0.00887647141775438	0.003694238848448287	0.028483235503995646
0.718321	0.005003192051701102	0.00457946620573687	0.009426864498060695	0.008845489283885578	0.0036897820222502858	0.028394321673283856
0.719564	0.004993294940001636	0.004564579978149628	0.009423512088078711	0.008814034312217906	0.0036854418298861743	0.028241307173919383
0.720808	0.004981480586768766	0.004549640373650719	0.009420159678096724	0.008787015009425346	0.0036812288744317604	0.028088499450905406
0.722052	0.0049696455066004005	0.004534054315443836	0.009416807268114736	0.008770645815150187	0.0036767649795165546	0.027935898504241913
0.723296	0.00495777933602879	0.00451684322681508	0.009413473586680135	0.008760355964003354	0.00367214557282283	0.02778619242648532
0.724539	0.004945923528924927	0.004498890792190944	0.009410233547982462	0.008750043596770861	0.0036673565169161758	0.02763669312507922
0.725783	0.004934119539159804	0.004481869488137006	0.009407368080232497	0.008739708713452707	0.0036621610097702117	0.027487400600023613
0.727027	0.004922294822459186	0.004467030706693468	0.009404577526672071	0.008729418862305873	0.0036568806780177825	0.027337901298617514
0.72827	0.004910480469226316	0.004453229809643462	0.009401786973111649	0.00871811578730432	0.0036520880877525257	0.027188608773561905
0.729514	0.004899267197122837	0.004439411120289568	0.009396187137443416	0.008702016786057086	0.0036488647527068664	0.027052963487638807
0.730758	0.0048886239157455045	0.004425616154007526	0.009381691241767118	0.008681752308962667	0.003646694656524811	0.026974388474451647
0.732001	0.00487794954396493	0.0044118508415652985	0.009363842936108834	0.0086621407983524	0.0036445210259841523	0.026920213070622603
0.733245	0.004872104548154984	0.004398405790593077	0.009346032087545322	0.008644398122851952	0.0036423544641606995	0.026868932535700454
0.734489	0.004871845461461281	0.0043862773701086495	0.009328165053339652	0.008631181180569257	0.003640184367978643	0.02682137397508717
0.735733	0.004872156365493725	0.004375489303183871	0.009309174306290859	0.008617941722200904	0.0036377315231083717	0.026786635548204426
0.736976	0.004872467269526168	0.0043651163900165066	0.009285969636080351	0.00860470226383255	0.0036345965470277798	0.02675189712132168
0.73822	0.004872778173558612	0.004356498984166203	0.009259599841361712	0.008591440289378534	0.0036312070971277937	0.026717158694438935
0.739464	0.004873089077591056	0.0043496430164009225	0.009233267503737845	0.008577930637982255	0.003627930746703094	0.02668242026755619
0.740707	0.004873389618155752	0.004342787048635643	0.009208976577778983	0.008561719056306719	0.0036251704126343876	0.02664623440622
0.741951	0.004873700522188195	0.004335931080870363	0.009191952328205657	0.008539270518903234	0.003622968507224908	0.026564144195074465
0.743195	0.004873980335817396	0.0043290573208011945	0.009178804887941108	0.00851684449758541	0.003620766601815428	0.026378045479631188
0.744439	0.004874602143882282	0.0043221954222679515	0.009165619990581788	0.008493810541954751	0.0036185717651231533	0.026191739987837415
0.745682	0.004876094483238015	0.0043146692777228475	0.009152416364675084	0.008469650782041071	0.00361636632535507	0.02600729548319808
0.746926	0.00487778372848096	0.004305755333474392	0.009138650882346817	0.008445491022127391	0.0036138887399745803	0.02588715842356192
0.74817	0.004878301901868365	0.004296728704634637	0.009123087459469551	0.00842135377829937	0.0036104144654681295	0.025774258536192998
0.749413	0.00487573176186683	0.004290098106051954	0.009106475237938703	0.008397216534471352	0.003606063670028209	0.02566094509612309
0.750657	0.004872467269526168	0.004286853975976167	0.009089432259817991	0.008373079290643331	0.003601716408946893	0.025547838432403675
0.751901	0.004869202777185506	0.0042835979843644555	0.009071022097738145	0.008347433469076059	0.0035970651930257434	0.025435765650436724
0.753144	0.004865938284844844	0.004280347923520707	0.009050514338351136	0.008316699012149523	0.0035917424489700822	0.02532265898671731
0.754388	0.004862694519439679	0.004277097862676959	0.00902363887285309	0.008284906299196945	0.0035863454833837643	0.025233331603304536
0.755632	0.004859430027099019	0.004273835940297285	0.008996632307523348	0.008253946681413804	0.0035809661895904606	0.02514627875974718
0.756876	0.0048561655347583565	0.00426987418729797	0.008969700656383146	0.00822636447647973	0.003575565689645539	0.02505963946889081
0.758119	0.004852901042417694	0.004263943419334926	0.008942712819600789	0.008200155752770949	0.003570165189700619	0.024962041031458337
0.759363	0.004849242738302606	0.0042567256747239	0.00891548151170242	0.008173834448633862	0.0035650580415197224	0.02485947996161404
0.760607	0.004844413362331975	0.004249585030096394	0.008884579408516514	0.008147535660582439	0.0035606047496803245	0.02475671211541925
0.76185	0.004839252355393404	0.004242574862364075	0.008853583662593683	0.008121236872531013	0.0035563034352608424	0.02465435782192545
0.763094	0.004834516250632509	0.004235582486935645	0.008822719016502547	0.008095681115306385	0.003552214182357523	0.02455200352843165
0.764338	0.004830329409662263	0.004228596042275178	0.008792753340685912	0.008072872320532332	0.003548669220679018	0.024448201800484397
0.765581	0.004826121841756522	0.004221591805310823	0.00876700158803099	0.008051121781784321	0.0035453080456478536	0.02429828894637731
0.766825	0.004821924637318529	0.004214753629849432	0.008741343478112996	0.00802883085698046	0.003541943336258086	0.0241159122052429
0.768069	0.004817737796348283	0.004208093377426933	0.008715535539815918	0.008003072454984887	0.003538575092509716	0.02393353546410849
0.769313	0.00481354059191029	0.004200739225152758	0.008689839972803154	0.007971122129432684	0.003535213917478552	0.023734823391285163
0.770556	0.004809343387472296	0.004191404196378925	0.008664181862885157	0.007939126771709161	0.0035311175958580264	0.023520809868525394
0.7718	0.004805146183034304	0.004182092890676945	0.008639104337936111	0.00790724399441394	0.0035250561708544013	0.023306382793064642
0.773044	0.004800938615128563	0.00417292985417404	0.008614513755219084	0.007875383733204379	0.00351829140848884	0.023092782823005854
0.774287	0.004795249071334837	0.004164176040660586	0.008589941901049444	0.007843861213279728	0.0035118659445491376	0.0228783557475451
0.775531	0.004786056675442246	0.004155410365611206	0.008566006817490906	0.00781413998020791	0.0035050375637287272	0.02266413544843484
0.776775	0.0047779835340664495	0.0041466387597938635	0.008549319681770516	0.007786422678759877	0.003498272801363166	0.022451776136479012
0.778018	0.00477288470793437	0.004137890877048372	0.00853347533068247	0.007758637829054861	0.003491532779507823	0.022333706840347776
0.779262	0.004768459507205918	0.004129125201998992	0.008517499879762726	0.007732631750117023	0.0034847821545766723	0.022216257873268017
0.780506	0.004764044669945213	0.004118520988881068	0.00850161807157991	0.007712074563909016	0.003478038598362727	0.022120520422989974
0.78175	0.0047596194692167615	0.004099542531399324	0.008485717534849706	0.007692170344185164	0.003471295042148782	0.022103978314950572
0.782993	0.004755204631956057	0.0040805462816136924	0.008468992942034547	0.007672806510517163	0.003464618638748288	0.02208743620691117
0.784237	0.004750779431227602	0.004061870293298064	0.008448616282479235	0.0076547486098174685	0.003458122487636531	0.022070894098871766
0.785481	0.0047463645939669	0.004044943881531535	0.008428258351471308	0.007636150323061923	0.003451615733448967	0.022056006201636308
0.786724	0.004741939393238447	0.004029019769550759	0.008407806777726453	0.007615052750798067	0.0034451867351506615	0.02204070475169986
0.787968	0.004737514192509995	0.004013101588337948	0.008386961904486507	0.007575446956121306	0.003439245478339528	0.022024576196361438
0.789212	0.004734063157749867	0.003997195268661061	0.008366060845604402	0.007535863677530205	0.0034334067179278734	0.022016718695042722
0.790455	0.004732954266700817	0.003981306741288064	0.008345103601080144	0.007496257882853446	0.003427578560592026	0.022016718695042722
0.791699	0.004731451563877339	0.003965376698539326	0.008324146356555883	0.0074596917597408476	0.0034217327314631663	0.022017752576795186
0.792943	0.004729192327908246	0.003949600855757627	0.008303170383484238	0.007431749297436209	0.0034158939710515115	0.02196461105471861
0.794187	0.0047269330919391525	0.003933759774528335	0.008282269324602135	0.0074038293512172304	0.00341012589781191	0.021877971763862237
0.79543	0.0047247256733088	0.0039177822856358915	0.008261873936499436	0.007375886888912592	0.003404767810170222	0.021786990169645522
0.796674	0.004722652979759174	0.003900749120046027	0.008241441091301968	0.00734783184617965	0.003399427394321547	0.0216962153517793
0.797918	0.004720580286209548	0.003881954516371138	0.008221513916883905	0.007320249641245579	0.0033942036123067614	0.02160544053391308
0.799161	0.004718321050240455	0.0038631539819282863	0.008205763208532786	0.007298071296870019	0.003389746786108761	0.021514872492397353
0.800405	0.004716051450803614	0.003844323793645619	0.008193926766585214	0.007281161716539009	0.0033856186552608113	0.021423063792778668
0.801649	0.00471380257830227	0.003825523259202767	0.008182352524301039	0.007264139555779697	0.0033815046618472723	0.021329600882356047
0.802892	0.004711615886607413	0.003806515147881209	0.008171845809217832	0.007248558424502653	0.0033773871340751307	0.02123593119558293
0.804136	0.004710320453138897	0.003786131098392224	0.008160533766597053	0.007240790374949793	0.0033732660719443864	0.021180101580949944
0.80538	0.004710703901445579	0.003764958256764154	0.008148772238839022	0.007232999809311271	0.0033692192313442984	0.02122042296929599
0.806624	0.004710983715074778	0.003743820999743863	0.00812953802067422	0.00722520924367275	0.003365734353762039	0.021277906794732914
0.807867	0.004710237545396912	0.00372305145033728	0.008104816338125494	0.007217441194119888	0.0033626559274190907	0.021335390620169835
0.809111	0.004709242652493092	0.003703829831369052	0.008079457884965667	0.007209673144567028	0.0033597436159304686	0.02139287444560676
0.810355	0.004708237396121523	0.003685076743069904	0.008055859915260066	0.007201499805472278	0.003357732565885534	0.02145015149469319
0.811598	0.004707242503217702	0.0036663058624668674	0.008035352155873055	0.007192088081666204	0.003356838373159052	0.021507635320130114
0.812842	0.004706237246846133	0.0036474638126482743	0.00801506913905467	0.0071826763578601285	0.0033559477147911726	0.021609782837273425
0.814086	0.004705242353942314	0.003628793755100609	0.00799480485078367	0.007173624891424621	0.003355057056423293	0.021750390755608345
0.815329	0.004704237097570745	0.0036110133127474006	0.007974465648323128	0.0071704501233464946	0.003354169932414016	0.02189616808270558
0.816573	0.004703242204666923	0.003594199585572169	0.00795427627424167	0.00716876141692196	0.003353307548914958	0.02202230165650602
0.817817	0.004702164404021116	0.003577308758413417	0.007940529520460789	0.007167050194411766	0.0033527102423111022	0.0221420251634412
0.819061	0.004699469902406603	0.0035608686696198574	0.007937570409973897	0.00716533897190157	0.003352565333608392	0.022261748670376374
0.820304	0.004688671169013049	0.003546622964972624	0.007935772469424897	0.007163650265477035	0.0033524168905470783	0.02238147217731155
0.821548	0.004677996797232473	0.003534921559781537	0.007933955800328515	0.00716151123733929	0.003352155348010479	0.022501195684246723
0.822792	0.004668638585855911	0.0035229769931039642	0.007935772469424897	0.007151919384847932	0.0033511056435054777	0.0226209191911819
0.824035	0.004659840001737746	0.003510107226624157	0.00793800116656376	0.007141516953272796	0.003349865083635931	0.022730717433293433
0.825279	0.004651031054151834	0.003497201875536572	0.007940229863702622	0.007130911876926716	0.0033486315924835903	0.022799367181656954
0.826523	0.004642253196969168	0.003483163747768045	0.007942458560841484	0.007117267129016474	0.003347479391579111	0.02286036620505225
0.827766	0.004633496066721997	0.0034648139516903842	0.00794470598652773	0.007102316448137924	0.003346362534260659	0.022961893393144084
0.82901	0.004624687119136084	0.0034463396094855	0.007944069215916628	0.007087410799430695	0.003345136111825523	0.023097538679067182
0.830254	0.00461588853501792	0.003427989813407839	0.007931633460452725	0.0070725276668091265	0.0033433547950897638	0.023238353373752598
0.831498	0.004607110677835252	0.0034103101941100034	0.00791773687829276	0.007057644534187559	0.003341481585030335	0.02337916806843801
0.832741	0.004598436455330065	0.0033942259513942254	0.007903971395964493	0.007042446176366743	0.0033396048406123028	0.02351956921042244
0.833985	0.004592052559197216	0.0033781654317503003	0.00788945677174081	0.007023194923127044	0.0033399017267349298	0.023660797457808837
0.835229	0.004592446370971646	0.0033622116659297097	0.00787460503366419	0.007002277479548471	0.003341771402435756	0.02380140537614376
0.836472	0.0045931925406495116	0.003346068115534302	0.007859603467208485	0.006981607712912163	0.0033436976278742253	0.0239387048728708
0.837716	0.0045986022708140355	0.0033300846958738963	0.007844676814942324	0.0069615909127600075	0.003345634456388503	0.02407269594798996
0.83896	0.004603970547107568	0.0033142139608047885	0.007829619062844465	0.006937723861959915	0.0033475712849027816	0.024195727876533017
0.840204	0.004609369913804345	0.0032984796333988303	0.007814467668009679	0.006912753522962456	0.0033495010446998536	0.02425734722897979
0.841447	0.004614748553565625	0.0032826504137054647	0.007796975204751717	0.0068876931196223574	0.0033511904681119424	0.024295600853820907
0.842691	0.0046201271933269065	0.0032668923632276545	0.007779220541830361	0.006862632716282258	0.0033518832023980713	0.024334474807713505
0.843935	0.004625505833088186	0.00326129371827054	0.007761428421814234	0.006837459732513857	0.0033525264556637617	0.024373555537956594
0.845178	0.004630884472849466	0.0032557603117610192	0.007743992144198428	0.006811453653576018	0.003353123762267618	0.024412429491849186
0.846422	0.004636273476078496	0.0032502031821796465	0.007730264118964932	0.006777364299886072	0.003353530213506928	0.024451303445741784
0.847666	0.004641517390759049	0.0032446934987419777	0.007716910664679144	0.006742239206255744	0.003353929596029033	0.02451209569278659
0.848909	0.004644481342535015	0.003239154161464494	0.007703688310225053	0.006707046564368435	0.0033543254441925348	0.024634920844979154
0.850153	0.0046452793295516225	0.0032326006628653294	0.007690372313034035	0.006689101244097042	0.0033547248267146394	0.024785040475436726
0.851397	0.004646108406971472	0.0032245288876676255	0.007677093772937789	0.006673655209333963	0.0033551206748781413	0.02492812970997756
0.852641	0.004644025349954098	0.0032164393201660323	0.007665781730317008	0.006658164142399562	0.0033555200574002463	0.025063361443199678
0.853884	0.0046415795715655395	0.0032083260295925876	0.007654862987191322	0.006642695591550821	0.0033552125682018118	0.02519611186021588
0.855128	0.004639123429709232	0.003200153431339512	0.007644431186297656	0.0066271594924451	0.003354788445169488	0.025328448724531098
0.856372	0.004636656924385177	0.0031919511792466207	0.007634711070204634	0.00661173597376768	0.003354360787778562	0.025460992365196812
0.857615	0.00463420078252887	0.003183754857921693	0.007623923426910645	0.006592079430986093	0.0033535090073553114	0.02559394955856351
0.858859	0.004631744640672562	0.0031755051596850975	0.007612536470100324	0.006571387148264125	0.003352583005401405	0.025726699975579713
0.860103	0.004629288498816254	0.003167332561432022	0.007601112056195232	0.0065506498333708345	0.0033516534690888958	0.025853453878431635
0.861346	0.004626832356959946	0.003158899009388572	0.0075896501851953685	0.006525094076146205	0.0033507274671349895	0.02597524514887174
0.86259	0.004624376215103641	0.003149042073033992	0.00757820704274289	0.006494021877934762	0.00334979793082248	0.026096622866610856
0.863834	0.004617899047761057	0.00313922072128719	0.0075644415604146234	0.006462319229324825	0.0033488754632271765	0.026219448018803413
0.865078	0.004604913622672649	0.003129334131092794	0.007548278824021025	0.006430639096800549	0.003346899756768269	0.026343307052748444
0.866321	0.0045903944043575165	0.003120864994441566	0.00753153550265848	0.006398913932104951	0.0033441747662855893	0.02646716608669347
0.867565	0.004574123759992948	0.003113326988360536	0.007514754724201164	0.006367188767409354	0.0033414002947824727	0.02659102512063849
0.868809	0.0045576562097411665	0.003105794913047469	0.007503779795433321	0.006336656955253761	0.003338123944357773	0.026714677378233027
0.870052	0.004541178296021637	0.0030982509761984765	0.007498966558755274	0.00630812907472195	0.0033342962339910523	0.02683770930677608
0.871296	0.004524752199640849	0.0030907366931892987	0.007495707791510215	0.0062797362907041025	0.0033304543861899212	0.026951022746845993
0.87254	0.004508284649389066	0.0030832164794121577	0.0074924677528125415	0.006251793828399462	0.003326601935312982	0.02701326242834424
0.873783	0.0044918481895405305	0.0030732409276983167	0.007489208985567482	0.006224954654292187	0.0033227565531532477	0.02705151605318536
0.875027	0.004475339185417755	0.003064273606538193	0.007484245920510352	0.006198295608870194	0.003318904102276308	0.027055031251143734
0.876271	0.004458871635165975	0.0030546776239739866	0.007471791436499063	0.0061716590795338625	0.0033148325211660016	0.0270171911790036
0.877515	0.0044424144483819405	0.0030440556185521734	0.007456602584569505	0.006145022550197531	0.0033097819227227484	0.02696673774948342
0.878758	0.0044275635990988675	0.0030322533903057143	0.00744148864682949	0.006118340988689878	0.0033047101181278783	0.02691649109631374
0.880002	0.004419500821190821	0.0030201961390368443	0.007421037073084636	0.006088732336046365	0.003299896321711005	0.026866244443144054
0.881246	0.004413241286670949	0.003008156680071863	0.007390546997941208	0.0060516933751348975	0.0032945700432967418	0.02681579101362387
0.882489	0.0044147854433654226	0.0029961172211068823	0.0073569667124791915	0.006013798802968332	0.003288833779284565	0.02676554436045419
0.883733	0.004417479944979936	0.002984024385230234	0.007323274055732861	0.005975814166459125	0.00328299501887291	0.02674424639635346
0.884977	0.0044201640831267024	0.0029695177267926266	0.007289581398986531	0.00594465190390504	0.0032771279835924335	0.02674176508014755
0.886221	0.004422868948208965	0.0029519152074783095	0.007255944927882357	0.00591524589603247	0.0032713104293323947	0.02674838192336331
0.887464	0.004425553086355731	0.002933838226726949	0.007225941794970951	0.005885997500759525	0.003265439859693315	0.02678994396981231
0.888708	0.004428237224502498	0.002916561899650599	0.007197455674397762	0.005856771621572238	0.003260011084879573	0.026847634571599725
0.889952	0.004430931726117011	0.002903146502518192	0.007168950825277186	0.005828581482325335	0.00325488273054706	0.026905325173387142
0.891195	0.004433636591199275	0.002890537689828759	0.007142768316032401	0.005802260178188249	0.003249807391593588	0.026961981893422096
0.892439	0.004436331092813788	0.002877940738675252	0.007126680493828344	0.005773709781570778	0.00324517031310685	0.027014916639148186
0.893683	0.004439626675557694	0.002865331925985819	0.007114263466911826	0.005743493194614431	0.003240699349474438	0.027068471713925745
0.894926	0.004445482034835388	0.0028526875286886072	0.007101808982900536	0.005713118995058462	0.003236238988917835	0.027075502109842494
0.89617	0.004450145595322048	0.002840072785231211	0.007089391955984019	0.0056856718866383545	0.0032317856970784375	0.027005611703376016
0.897414	0.004448228353788643	0.0028263371266288	0.0070769749290675	0.0056608141280691995	0.0032273288708804366	0.026911321687551427
0.898658	0.0044452851289481735	0.002812364237307866	0.007066524399626448	0.005636541787727216	0.003222886182116847	0.026818892658881262
0.899901	0.004442341904107704	0.002798343901843228	0.007057066483196823	0.005612246931299573	0.0032180688513413717	0.026729358499118002
0.901145	0.004439409042734983	0.0027841812279474775	0.007047720938051509	0.00558797459095759	0.0032127390385685048	0.026640444668406208
0.902389	0.004436538362168749	0.0027698702848526504	0.007038562678380049	0.005563679734529947	0.0032073137981133656	0.026551530837694418
0.903632	0.004433895677892977	0.0027555652725257864	0.007031296001994515	0.005542762290951373	0.003202082947381374	0.026462823783333124
0.904876	0.004431118268536478	0.0027412780525028113	0.007024759738957011	0.005525560001506777	0.0031976791365624143	0.026374116728971827
0.90612	0.004428206134099251	0.0027269908324798367	0.0070182047473721235	0.0055094384841738835	0.003193547471355862	0.026291819741475805
0.907363	0.004425273272726532	0.002712715473992788	0.007011668484334619	0.005493992449410803	0.003189408737432104	0.026225237756617205
0.908607	0.004417656123931654	0.002697651323366654	0.007005469335150053	0.005485053563403598	0.0031852629347911407	0.026168994589283238
0.909851	0.004407199384973788	0.0026811815807332787	0.0069922469806959625	0.005478974220275272	0.0031811029947157667	0.026097243195662326
0.911094	0.004398048442952188	0.002664492399685271	0.0069711211792452335	0.005472894877146946	0.00317703141360546	0.025971109621861884
0.912338	0.004391136009964184	0.0026485445646326437	0.006946549325075592	0.00546681553401862	0.0031735005893613662	0.025803414001612446
0.913582	0.0043849490197185505	0.0026340675600348513	0.006921902556716409	0.005460736190890294	0.0031701394143302014	0.025635925157713495
0.914826	0.004378762029472916	0.0026199048861391	0.0068960946184193316	0.005454138977791777	0.0031667817736576397	0.025468849866515528
0.916069	0.004372585402695029	0.002605718489171497	0.006869219152921286	0.005442723322361921	0.003164007302154523	0.025301361022616577
0.917313	0.0043664191393848915	0.0025915558152757464	0.006842175130496772	0.00542916863879432	0.0031614519608847732	0.025148139746901613
0.918557	0.004360232149139255	0.0025773694183081433	0.0068152060222618	0.00541565898739804	0.0031589178257666398	0.02504433801895436
0.9198	0.004354034795425873	0.002562761936815164	0.006788236914026828	0.0054053916523368675	0.0031563907593657116	0.024977342481394785
0.921044	0.004347858168647987	0.0025442816638423164	0.006761174163054929	0.005396970636299853	0.0031538636929647835	0.024910553720185694
0.922288	0.004340489743079066	0.002524858398763345	0.006733999040798717	0.0053887072328624615	0.003151333092205252	0.024847693709635965
0.923531	0.004331742976299641	0.0025056071259553013	0.0067066928187108086	0.0053804888615963916	0.003149661340586177	0.024790830213250518
0.924775	0.004322612761213536	0.0024875835221156084	0.0066793865966228985	0.005372247974244661	0.003148364230978987	0.02473603448037
0.926019	0.004316446497903399	0.0024698742489779567	0.006653747215252289	0.005363962054721609	0.003147091861882016	0.024681238747489478
0.927263	0.004316322136290422	0.0024527402603327204	0.006630673644873479	0.00535385233226006	0.0031466677388496925	0.024626443014608958
0.928506	0.004318550281856269	0.0024367034637606476	0.006608686330243024	0.005342031387288315	0.003147060052654592	0.024567511754718586
0.92975	0.004320768063954369	0.002419889736585415	0.006586736472707338	0.005329827668860342	0.0031476326187482293	0.024465157461224785
0.930994	0.00432298584605247	0.002402221978823505	0.006564824072266423	0.00531670079092029	0.003148205184841866	0.024318966581426564
0.932237	0.0043252139916183175	0.0023853133593608644	0.006542855486183351	0.0053017501100417405	0.0031487706822182974	0.02417318925432933
0.933481	0.004327431773716419	0.0023691757397334198	0.006521167828311061	0.005286123946593377	0.0031492937672914965	0.024035476204901304
0.934725	0.004329649555814518	0.0023531389431613466	0.006499948384123406	0.005270497783145012	0.0031483571622617818	0.02393911842557179
0.935969	0.004331556433880174	0.0023386975231713325	0.006478860039767448	0.0052548491036109885	0.0031459007830329073	0.023878739731227967
0.937212	0.004330416452427879	0.0023252406106631838	0.006459063965181084	0.005239245456248285	0.0031429743341098745	0.023818361036884148
0.938456	0.004327732314281113	0.0023117599750831835	0.006445373397042358	0.0052258709013659685	0.0031401892595309495	0.02375818911889082
0.9397	0.004325058539602096	0.0022982615471992935	0.006436196408823513	0.0052158287271614	0.003138086316162345	0.023697810424547
0.940943	0.004321172239196547	0.0022847749808513297	0.006427019420604668	0.005206822292897213	0.003136400427108859	0.02359649001280566
0.942187	0.004311772573948992	0.002271323999111144	0.00641786116093321	0.0052001350154560555	0.0031347180724139753	0.023438926433730353
0.943431	0.004299719860957914	0.0022575586866689173	0.006408759086903906	0.00519990985459945	0.003133032183360489	0.02326978337902746
0.944674	0.004287656784499089	0.002243212158966312	0.006401286396497133	0.005202048882737195	0.003131349828665605	0.023105602956736394
0.945918	0.004275583344572515	0.0022285690928655543	0.006396997559145877	0.0052042779752175805	0.0031295755806470516	0.02293356503312661
0.947162	0.004263540995049187	0.0022158594571207494	0.006394319376869765	0.005206597132040609	0.0031273630721617633	0.022734232631251808
0.948406	0.004251477918590359	0.0022061804438050603	0.006391622466046267	0.005208916288863637	0.0031248890211398755	0.02251649713418317
0.949649	0.004239435569067031	0.002197657930242165	0.006386209915851888	0.005209839448375716	0.0031224114357593855	0.02229731420266109
0.950893	0.004229258643738365	0.0021891116936074173	0.006378343925950021	0.005196599990007361	0.0031196334298976653	0.022078751600190485
0.952137	0.004221403135185281	0.0021806129031163744	0.00637049666459554	0.005170683975412165	0.0031165019881756765	0.02189513420095312
0.95338	0.004214241978971322	0.0021721259741612573	0.006362649403241058	0.005144790476902628	0.003113268050054209	0.02183413517755782
0.954624	0.004207080822757363	0.0021636034605983616	0.006354802141886577	0.005119347300106302	0.003110037646291344	0.02186080932677136
0.955868	0.004199733124123937	0.002153681285796188	0.00634673013796347	0.005094444509365826	0.003106814311245685	0.0218872766996344
0.957111	0.004191038174683256	0.00214295252655104	0.006337796620860635	0.005069699331224972	0.0031035839074828203	0.02194351986696837
0.958355	0.004180944157096575	0.0021321881826981137	0.006328170147504541	0.005044931636998459	0.003099936449404837	0.022089297194065605
0.959599	0.004170290512251496	0.002122277869431866	0.006318506217053676	0.005020118910600626	0.0030958754713703383	0.022267538408190166
0.960843	0.004159595413535424	0.0021129606329619226	0.00630741891700152	0.0049953287002884525	0.00309172260001217	0.022446193175015713
0.962086	0.004148869224416107	0.002103595950348275	0.006295601203601335	0.004976032414877432	0.003087852477342217	0.022624641165490768
0.96333	0.004138132671829042	0.0020942371985025903	0.006284008232769775	0.0049627254082520965	0.0030844806992352445	0.022797092641801537
0.964574	0.004127313211499992	0.00208492589280061	0.006271834676969266	0.004950026335939594	0.003081313913927228	0.022939147994589907
0.965817	0.004115540312138116	0.0020755790024908514	0.0062591554503893514	0.004934827978118778	0.0030781506629778146	0.02304398360428962
0.967061	0.004102772519872416	0.002066795535137582	0.006246457495262051	0.00491559924096474	0.003074987412028401	0.02314881921398933
0.968305	0.004090015091074466	0.0020584153600058	0.006230519501437079	0.004894749345643148	0.0030718206267203846	0.023250139625730675
0.969549	0.004077278389212013	0.002050088561785685	0.006207577030889967	0.004873831902064574	0.0030687775439634628	0.023336985692937535
0.970792	0.004067712908480487	0.002042366701897801	0.006183061362362482	0.004852936974571662	0.003066352973962013	0.02340935741560992
0.972036	0.004062282451380466	0.00203593774942586	0.0061628532597336385	0.00483208707925007	0.003064303045972449	0.02348172913828231
0.97328	0.004057266532990369	0.0020300603583744826	0.006152870943977221	0.0048101113796454546	0.0030622001026038444	0.023554307637305188
0.974523	0.004052250614600274	0.0020241770365551424	0.006146428323676644	0.00478529865324762	0.003059662433127108	0.023626886136328063
0.975767	0.004047245059677926	0.002018293714735802	0.006139966974828682	0.004758774704339591	0.0030568208088105403	0.023692641015784686
0.977011	0.004042239504755578	0.0020124163236844247	0.006133524354528106	0.0047325884967164685	0.003053979184493972	0.023740819905449448
0.978254	0.0040372235863654835	0.0020051274098578428	0.006127081734227529	0.004710207507569965	0.003051144628894609	0.023789205571464703
0.979498	0.004032207667975386	0.001994801942834182	0.006121350798727598	0.00469115889910121	0.003048303004578041	0.023829113407109758
0.980742	0.004025284871519635	0.0019836343067597684	0.006118092031482538	0.004672087774546795	0.0030454613802614727	0.023827459196305818
0.981986	0.004015988840949562	0.001973237670520551	0.0061169121329972586	0.00465301664999238	0.0030421426175335406	0.023775144779631205
0.983229	0.004006713537314983	0.0019648100492450646	0.0061157509630593646	0.004633945525437965	0.003038350250752847	0.023723037139307093
0.984473	0.0039982258572292635	0.001958398889077013	0.006114720892953167	0.00461489691696921	0.003034480128082894	0.02367072272263248
0.985717	0.003991261606902519	0.0019519936596769246	0.006113803194131283	0.004595735728072153	0.003030065714188126	0.02361840830595787
0.98696	0.003984970981979402	0.0019455765687409103	0.006112885495309398	0.004576416926575473	0.003025393292115361	0.023566714218334735
0.988204	0.0039786803570562865	0.0019391416855010066	0.006111967796487513	0.004557075608993133	0.003020646648511939	0.02351626078881456
0.989448	0.003972348278262176	0.0019326297022775833	0.00611105009766563	0.004539175320893061	0.0030155607064826584	0.023466014135644874
0.990691	0.003966036926403566	0.001925317065379149	0.006110132398843744	0.004523233932245452	0.003010414680357132	0.023418455575031593
0.991935	0.003959725574544952	0.0019171326055901475	0.006108428101031673	0.004507855445739352	0.003005279257307414	0.023400259256188247
0.993179	0.003953393495750844	0.0019089481458011456	0.006105188062334	0.004492499475318914	0.0029998080701904395	0.02344120097358577
0.994422	0.00394731014018269	0.0019001646784478762	0.006101948023636326	0.004477120988812816	0.0029934780339330096	0.0234819359146328
0.995666	0.003942584398889542	0.0018904678728282982	0.006098483242370027	0.004461810050563698	0.0029866496531125997	0.023522877632030318
0.99691	0.003939195544935903	0.0018806168672416807	0.006094512790324323	0.004444517696776461	0.0029807508086046987	0.023563612573077347
0.998154	0.003936003596869479	0.001870736207815248	0.0060903550528047645	0.004424478380538645	0.002976753449025049	0.023607655935732257
0.999397	0.0039349879770301625	0.0018608555483888155	0.006086197315285207	0.00440299803481856	0.0029734028770696925	0.023664519432117705
1.000641	0.003936501043321389	0.001850998612034235	0.006082020849218264	0.004379558789646015	0.0029700558394729387	0.023742680892603882
1.001885	0.00393800374614487	0.0018401512374298264	0.006077863111698705	0.0043527646477100595	0.002966694664441774	0.02382601176185237
1.003128	0.003939506448968347	0.0018270620325353865	0.006074417058979792	0.004323741413293718	0.002963344092486418	0.02391823401417204
1.004372	0.003941009151791826	0.0018127629509764856	0.006072731489715107	0.004294763211048698	0.0029600536046273072	0.0240908922668333
1.005616	0.003942522218083054	0.001798665515528328	0.006071626505419367	0.004265762492718017	0.002956989315718769	0.024283194272791356
1.00686	0.0039440352843742804	0.0017850840568929558	0.006069435265375276	0.004236851838729978	0.0029541229508919823	0.024475703055099902
1.008103	0.00394553798719776	0.001771888098175181	0.006064003986633511	0.0042099000841944	0.002951313135802838	0.024668625390109434
1.009347	0.0039460147067141745	0.0017587277240651848	0.006056456382037196	0.004188352190217333	0.0029488532222153615	0.024860720619716996
1.010591	0.003943973103567792	0.0017455732807231516	0.0060488900488934955	0.0041687857117783875	0.0029467856224327836	0.025049714204067167
1.011834	0.003939433904694111	0.0017324010450772288	0.006041323715749794	0.004150119876765861	0.002944718022650206	0.025204796466936567
1.013078	0.003933910176384356	0.0017193414940226044	0.006033776111153479	0.004141226022929977	0.002942646888509026	0.025356570308198087
1.014322	0.0039257023099278365	0.0017067386121011343	0.006024992422429728	0.004149872199823596	0.00294056868565064	0.02549614434478054
1.015565	0.003916002104115584	0.0016945508839370771	0.0060134181801455525	0.0041585183767172155	0.002938380917675571	0.02551310000552093
1.016809	0.003906301898303333	0.0016823631557730204	0.0060007764106604095	0.0041671420375251735	0.0029349702616239684	0.025419430318747816
1.018053	0.0038966016924910805	0.0016711480735549025	0.0059871982138059955	0.004175743182247472	0.002929940869332331	0.025326380961026174
1.019296	0.0038869118501465784	0.0016612021756808766	0.0059737323882358955	0.004183646328314295	0.0029248902708890775	0.02523291805060355
1.02054	0.003877222007802076	0.0016512384855029612	0.00596146518969846	0.0041870912894203475	0.0029201188867754367	0.025139455140180927
1.021784	0.003867521801989824	0.0016412866568609721	0.005949197991161025	0.004184164198284487	0.0029158988626038175	0.02504433801895436
1.023028	0.0038578008692420752	0.001631334828218983	0.00593693079262359	0.004181214591062965	0.002911784869190278	0.024932885566038888
1.024271	0.00384750994576818	0.0016213770688090308	0.00592471977972831	0.0041748875709923736	0.0029076673414181364	0.024800548701723667
1.025515	0.0038352085095511496	0.0016102924634861003	0.005912733509401656	0.00416070243702628	0.0029035533480045975	0.024669866048212388
1.026759	0.0038229278002696134	0.0015976362046529627	0.005902376622697531	0.004145684207890749	0.002899432285873853	0.0245644101094612
1.028003	0.003811227445181971	0.001584837607388712	0.005894829018101216	0.004130665978755218	0.002896170072883564	0.024505272073220334
1.029246	0.0038009261582403284	0.0015716238563670483	0.005887262684957515	0.004115670265705348	0.0028943710843547916	0.02444613403697947
1.03049	0.003790645598234183	0.0015578585439248213	0.0058811759070572615	0.004100652036569816	0.002892724073245935	0.024386996000738605
1.031734	0.0037803754016957824	0.001544033923802964	0.005883442061290894	0.004084192777952016	0.002890985168813408	0.024327857964497743
1.032977	0.0037700948416896367	0.001530256749824811	0.005887712170094765	0.004064536235170428	0.0028887655916109145	0.024270167362710326
1.034221	0.0037597728278124976	0.0015171082372507408	0.00589196355035125	0.004044519435018273	0.0028860052575422086	0.024229018868962313
1.035465	0.0037495026312740994	0.0015045172168651967	0.005896233659155121	0.004025178117435932	0.0028832449234735026	0.024218680051437687
1.036708	0.0037392531616711956	0.0014916355888494636	0.005900485039411606	0.004008471181875866	0.0028804845894047962	0.02420834123391306
1.037952	0.0037290762363425298	0.0014794834452931849	0.00590250772252923	0.0039941284353101495	0.002877717186618885	0.02420027695624385
1.039196	0.003720298379159864	0.0014686835168324804	0.005891326779740147	0.003979718140487451	0.0028745362638764576	0.024214130971726852
1.040439	0.00371515809915679	0.0014585063190078957	0.005876980712442932	0.003965352877836073	0.0028706449350548884	0.02422798498720985
1.041683	0.003709997092218219	0.0014508674898714938	0.005862316259840166	0.003950942583013374	0.002866534475999952	0.02424183900269285
1.042927	0.0037057687973769816	0.001445838198638832	0.0058453669244563815	0.003937117706417848	0.0028621023903121707	0.024255486241825358
1.044171	0.0037048879026183915	0.00144080890740617	0.005825889235175568	0.003924846439732894	0.002857836419478716	0.024269340257308356
1.045414	0.003704017371327549	0.001435767754637582	0.005806280446063057	0.00391307052693247	0.002854266717289992	0.02425962176883521
1.046658	0.003703146840036704	0.0014307503249408459	0.005786634199855776	0.0039013621623890274	0.002850845458162582	0.024036510086653768
1.047902	0.0037022659452781138	0.001425715102940221	0.005767119053480192	0.003889698830016906	0.0028474241990351715	0.023813398404472327
1.049145	0.0037013850505195215	0.0014203655502375548	0.005747678821294148	0.003878238142415728	0.0028440100086249663	0.023590700274991872
1.050389	0.0037005145192286785	0.0014140374208209858	0.0057291562879299915	0.0038672728086990814	0.00284052866540131	0.02336614115835698
1.051633	0.0036996336244700884	0.0014077448760121956	0.005711720010314186	0.0038569154092952663	0.0028364676873668115	0.023146544674133917
1.052876	0.003698763093179246	0.001401992031088042	0.005694358646887923	0.0038457249147220147	0.0028313004550896688	0.022947212272259113
1.05412	0.0036980169235013797	0.0013974431320603867	0.005677222026030284	0.0038340165501785724	0.002826147360246937	0.02273216486774688
1.055364	0.003697809654146418	0.0013928942330327313	0.005662145545385039	0.0038202817379256876	0.002821153311541327	0.02250801930381298
1.056607	0.0036975402039849657	0.00138833347246915	0.00564712525038195	0.003801525838570519	0.0028170216463347746	0.022282633081776117
1.057851	0.003696306951322938	0.0013837727119055685	0.005632048769736705	0.00378274742312969	0.002813565043621337	0.022187722736900048
1.059095	0.00369324972833724	0.0013792238128779132	0.005616916103449304	0.0037647570706869776	0.00281012257834231	0.022161462140387497
1.060339	0.0036901717784160446	0.0013742360370209924	0.005601671065877591	0.0037523957396593814	0.0028066730443460784	0.022140370952637257
1.061582	0.003687104191962597	0.0013679256999083128	0.005583822760219306	0.0037406423429446173	0.002803216441632641	0.022103978314950572
1.062826	0.003684129876718884	0.001361455232060631	0.005557022208910804	0.003728888946229854	0.0027998800071116956	0.022042772515204784
1.06407	0.003681383557765627	0.0013555185333296233	0.005530352757433997	0.0037171130334294304	0.0027970030392091005	0.02197887862290259
1.065314	0.0036784196059896613	0.0013518058725847572	0.0055031589066304	0.003705382152800327	0.0027941684836097374	0.0219149847306004
1.066557	0.0036753520195362157	0.0013497656884054697	0.005474110929635649	0.003694506883426322	0.0027913091875001557	0.0218512976146487
1.067801	0.003672284433082768	0.0013477195734582193	0.005444444910577179	0.003689553344581019	0.002788255501667426	0.021787610498697
1.069045	0.0036691546658228318	0.0013456853200468951	0.005416202261120001	0.0036860408352179866	0.0027849296702222885	0.02171399811792166
1.070288	0.0036635169393678495	0.0013436451358676076	0.005389645180927507	0.0036816727145998563	0.0027816073731357534	0.021616192904138694
1.071532	0.0036576512166224063	0.0013419014900864724	0.005360241361532432	0.003671180218682079	0.0027782850760492183	0.0215163199268508
1.072776	0.0036543452704107526	0.0013412609671464635	0.005330444242642266	0.00365821095334165	0.002774959244604081	0.021416033396861923
1.074019	0.003654759809120678	0.0013412194517707222	0.0053163978321032175	0.003645286720172542	0.002771520313683657	0.021349244635652836
1.075263	0.003655163984362854	0.0013411067671794245	0.005309543183760162	0.0036323174548321137	0.002767385114118502	0.02128927949401
1.076507	0.0036555681596050302	0.0013406085826705287	0.005302913277985731	0.003619370705577345	0.0027622143474827564	0.021229727905068153
1.07775	0.003655982698314956	0.001339582559812922	0.00530002908168838	0.00360511802335427	0.002757117802377668	0.0211701763161263
1.078994	0.0036563868735571344	0.001338550606187352	0.005299804339119756	0.003581250972554175	0.0027527917474479673	0.021110624727184453
1.080238	0.0036567910487993105	0.0013375245833297453	0.005299635782193287	0.0035537137997914245	0.0027505969107556928	0.0210512799145931
1.081482	0.003657195224041489	0.0013365044912401018	0.005299467225266818	0.0035262892074569767	0.0027483985397048155	0.020955956017016043
1.082725	0.003657589035815918	0.001335365783791197	0.005299298668340349	0.0035022420279715986	0.002746200168653938	0.02085215428906879
1.083969	0.0036568014122670602	0.0013328333458709769	0.005299130111413882	0.0034861880588956864	0.0027440053319616633	0.02074835256112154
1.085213	0.0036533711044424277	0.0013272109778420106	0.005295440587578958	0.003470066541562792	0.002741803426552183	0.020658818401358272
1.086456	0.003649971887021039	0.00132160047134897	0.005289297624036548	0.0034540350885725398	0.002739580314991087	0.02059223641649968
1.0877	0.003649163536536687	0.0013167135185474213	0.00528306101775721	0.0034379360873253067	0.002737282981899334	0.020527515418795515
1.088944	0.003648344822584583	0.0013139972268203467	0.005275475956066125	0.0034216794734784495	0.0027349962518833895	0.02046300119744185
1.090188	0.0036475261086324814	0.0013112987273971614	0.005264632127129979	0.003403216283236867	0.002732246520890491	0.020398073423387193
1.091431	0.0036467177581481266	0.0013085112664545304	0.005253713384004293	0.0033821412270586704	0.0027276765952172046	0.020333559202033523
1.092675	0.003645899044196025	0.0013057297362798622	0.005242794640878606	0.003361111203051795	0.0027230430510890693	0.020265116230020495
1.093919	0.0036450906937116703	0.0013029422753372312	0.005231894626300304	0.00334059904901511	0.002718755874103998	0.020190469967492693
1.095162	0.0036442719797595688	0.0013000302682673764	0.0052209196975324616	0.0033240947582259877	0.002714291979188792	0.020115410152263903
1.096406	0.0036434532658074646	0.0012953449615765711	0.005211873809145315	0.003308018273064415	0.002709527663792357	0.0200269098742531
1.09765	0.0036426241883876155	0.001290463939542985	0.005205618474318592	0.003291964303988502	0.0027046961955824703	0.019906359261915956
1.098893	0.003639110972820998	0.0012854939559899536	0.005199456782228796	0.003275887818826929	0.0026978006619486094	0.01978208667526994
1.100137	0.0036349344953185013	0.0012792903727006089	0.005193295090139	0.0032598338497510167	0.002690000332512458	0.019658227641324917
1.101381	0.0036302191174931004	0.0012713787282379071	0.005201591836630732	0.0032439600093603876	0.00268221767486932	0.019533955054678906
1.102624	0.0036209230869230272	0.001263431499167427	0.0052139152208103235	0.003229414618023726	0.0026757674704193978	0.019409889244383388
1.103868	0.0036116270563529536	0.0012555376470086144	0.0052262947906320705	0.0032156798057708415	0.00266964949567813	0.01928582343408787
1.105112	0.0036022999353796338	0.0012476260025459126	0.00523871181754859	0.0032027105404304128	0.0026635244522196567	0.01918202170614062
1.106356	0.003592972814406316	0.0012396076042598763	0.005251147573012493	0.0031866565713545006	0.002657417080554197	0.019088765572068487
1.107599	0.0035836456934329962	0.0012302132678064133	0.005259238305482985	0.003169521830166885	0.0026512991058129285	0.01898930614748158
1.108843	0.0035743807532661667	0.0012199115238546046	0.005249967674527213	0.00315236457289361	0.002645188199788866	0.019058369448546084
1.110087	0.0035650432688250997	0.0012096453645105741	0.0052401539156972645	0.0031352298317059947	0.0026394377983422787	0.01919132664191278
1.111331	0.003555747238255026	0.0011994563051500632	0.005230321428319931	0.0031180500583470588	0.002634182207100069	0.019324490611629972
1.112574	0.0035456221302651012	0.001190423745542346	0.005219608699215484	0.0031008928010737833	0.0026289478220094748	0.019457654581347163
1.113818	0.003533548690338527	0.0011814623551501852	0.005207641157436215	0.0030879910839903364	0.0026240810102135617	0.019591025327414847
1.115062	0.0035215063408151987	0.0011724416570783943	0.00519561743001479	0.003079547551867661	0.002620624407500124	0.019724189297132034
1.116305	0.0035099096204050384	0.0011634624743823445	0.005183631159688135	0.0030713742127729117	0.0026171395299178653	0.01984308569866524
1.117549	0.0034986238040273236	0.0011544773609183316	0.0051715887037193245	0.003064574354903451	0.002613647583618401	0.019947300979313475
1.118793	0.0034862912774070464	0.0011457057551009886	0.005160183018361618	0.003063313454106465	0.00261017330911195	0.020048621391054816
1.120036	0.0034734923947381028	0.0011373315107371692	0.005154171154650905	0.0030623902945943852	0.0026066955002468964	0.020045312969446935
1.12128	0.0034607038755369085	0.0011289691279092761	0.005148327847866662	0.0030614671350823065	0.002603390874953375	0.01995908723129155
1.122524	0.003447936083271211	0.0011207134989047178	0.005142934026219667	0.0030605664916558877	0.0026014257715702756	0.019856526161447254
1.123767	0.0034351164736667705	0.0011140710387861077	0.005138532817584099	0.003059643332143809	0.002599442996394163	0.019753758315252466
1.125011	0.0034223383179333234	0.001107642086314167	0.0051421661557768655	0.00305874268871739	0.00259746022121805	0.019650990469057678
1.126255	0.003409591252603123	0.0011011953415383375	0.005147990734013724	0.0030525732812464223	0.002594922551741314	0.0195480158465124
1.127499	0.0034018082883242764	0.0010947426659945448	0.005153815312250583	0.003038185502509384	0.0025923389356027424	0.019444834447616625
1.128742	0.0033964918293694826	0.001088295921218715	0.005159621161940056	0.003023347402059137	0.0025897517851055686	0.01934144627237036
1.129986	0.0033914966379148845	0.001081653461100105	0.005165445740176914	0.003002204797623959	0.0025871646346083944	0.019237851320773602
1.13123	0.0033864599925892925	0.001071974447784416	0.005168891792895827	0.0029792383902502834	0.002584573949752618	0.019142527423196543
1.132473	0.003383506404281074	0.0010623072960046528	0.005171139218582075	0.0029560693381056632	0.0025819302495178006	0.01906850148972022
1.133717	0.0033812678952474776	0.0010525274596335922	0.0051732180873418545	0.0029329228020467035	0.002576197519864227	0.019001299175810147
1.134961	0.003379101930488119	0.0010416207773495528	0.005175278227554248	0.0029097987820734046	0.00257010781999178	0.018934096861900073
1.136204	0.003376925602261011	0.0010299549567662437	0.0051646591411867275	0.0028866297299287844	0.002564025188836539	0.018866894547990003
1.137448	0.0033747596375016523	0.0010182832054149715	0.005145069080621603	0.002863483193869825	0.002558525726850743	0.01879969223407993
1.138692	0.0033725833092745445	0.0010066055232957364	0.005123962007718259	0.0028368016323621725	0.0025543021683205208	0.018734971236375766
1.139935	0.0033704069810474363	0.0009949871488561318	0.005102836206267531	0.0028099399421692354	0.0025500715410730927	0.01869361596627726
1.141179	0.0033668419481420776	0.0009838669589254227	0.005081710404816802	0.002792760168810299	0.0025458161733154456	0.018660531750198456
1.142423	0.003357359375152537	0.0009735948688134292	0.005060622060460845	0.002780331289525722	0.0025415749429922095	0.01862724075776916
1.143667	0.003346488097484748	0.0009623560635234594	0.005039383887725805	0.0027681951193547303	0.00253735491882059	0.01862310523075931
1.14491	0.003335565002478216	0.0009508503736751526	0.005018145714990764	0.002756013917012418	0.002533721598177018	0.01863303049558295
1.146154	0.00332556425610127	0.0009397598375842589	0.004996888813708337	0.002743832714670106	0.002530735065157739	0.018644196418509545
1.147398	0.0033179574707741413	0.0009323641699343421	0.004978478651628493	0.0027316515123277933	0.002528045418261087	0.01865515556508565
1.148642	0.003310879222302167	0.000925466686793321	0.004962727943277373	0.002719470309985481	0.0025251437098482727	0.018666321488012245
1.149885	0.003303821700765688	0.0009185395498124847	0.0049475390913478155	0.0027130081934009275	0.0025221995891322267	0.01867748741093884
1.151129	0.0032967849061647076	0.0009116717205112789	0.004932331510870873	0.0027093605875239315	0.0025192519340575775	0.01876205893829029
1.152373	0.0032897066576927335	0.0009047860989061838	0.00491712393039393	0.0027077394293563784	0.0025163007446243257	0.01889212126275009
1.153616	0.003282669863091751	0.0009002075460387133	0.00490247820633855	0.0027090453623246848	0.0025133530895496766	0.019029007206776145
1.15486	0.0032755708876842805	0.0008969574851949648	0.004890154822158958	0.002710531423978276	0.0025104054344750274	0.01916920157241008
1.156104	0.0032676946521957013	0.0008938319704784402	0.004878393294400929	0.002712017485631867	0.002507316405056271	0.019314772123156822
1.157347	0.0032591240643679974	0.0008907183172978416	0.004866556852453357	0.002713390966857155	0.002502979747050762	0.019462203661057997
1.158591	0.0032503565706530767	0.0008892474868430066	0.004853353226546652	0.0027147644480824437	0.0024984168900946805	0.01960219125034144
1.159835	0.003241620167341402	0.0008881977409135476	0.00483749014691122	0.0027162279936503737	0.0024938575674972015	0.019736802654512078
1.161078	0.003234946094111604	0.0008871717180559408	0.0048209341110225295	0.0027161154132220714	0.0024910866303526876	0.019877410572847
1.162322	0.0032294120023341017	0.0008861456951983342	0.004804396803681223	0.002714449222883197	0.002489414878733612	0.019996100198029713
1.163566	0.003224043726040569	0.0008851196723407274	0.0047879156819820735	0.0027124227751737554	0.0024878986388930553	0.020023187899944235
1.16481	0.003218623632408298	0.000884135164858862	0.00477124727480907	0.002709383103609592	0.0024863788646938955	0.01999341210547331
1.166053	0.003213224265711521	0.0008833167188799618	0.004752780927087068	0.002705848078160899	0.002484859090494736	0.019963636311002387
1.167297	0.0032078248990147448	0.0008825219959729139	0.0047338838227752025	0.0027023130527122057	0.002483342850654179	0.01992414202805831
1.168541	0.0032024151688502187	0.0008817272730658657	0.004714986718463336	0.0026987780272635124	0.0024808087155360455	0.019875342809342077
1.169784	0.0031973267061858857	0.0008821720806630942	0.004699573123965154	0.0026952204857291586	0.0024779706255780797	0.019825509708873375
1.171028	0.003193170955618886	0.0008836310495820032	0.0046990299960909775	0.0026916854602804653	0.0024751042607512926	0.01977546983205418
1.172272	0.003189616286181277	0.0008851967723242469	0.004702363677525578	0.0026818909630181623	0.0024719410098018794	0.019725636731585484
1.173516	0.0031862170687598887	0.0008867743566024169	0.00470573481605495	0.0026606582942403424	0.002468282948648088	0.01967559685476629
1.174759	0.003183304934322664	0.0008883519408805868	0.004709068497489551	0.002636498534326662	0.0024645365285292297	0.019647475271099304
1.176003	0.003181874775773422	0.0008899176636228307	0.004712121250713371	0.0026089163293925906	0.002460783039693166	0.019637963558976648
1.177247	0.003181221877305288	0.0008889628099807804	0.0047159418743799916	0.002576943487754728	0.0024570012759882803	0.019628658623204485
1.17849	0.0031805586153694095	0.0008870115873209386	0.004720830025247581	0.002543822325748182	0.0024532407184350113	0.01962927895225596
1.179734	0.0031799057169012756	0.0008849714031416513	0.004726092747062876	0.002510701163741636	0.002449476626523139	0.019645821060295367
1.180978	0.003179252818433144	0.0008827651574593986	0.004730980897930465	0.0024775349695637687	0.0024457090002526645	0.01966815290614856
1.182221	0.0031785999199650124	0.0008801496887876958	0.004732310624794829	0.002444391291471562	0.002441948442699395	0.01969048475200175
1.183465	0.0031779470214968785	0.0008774867739722887	0.004731430383067716	0.002414309801029179	0.002438046510802018	0.019712816597854944
1.184709	0.003177294123028747	0.0008748119976209555	0.004730550141340602	0.0023923791335958844	0.0024329817749243537	0.019734941667357644
1.185952	0.0031761645050442018	0.0008721431520375855	0.004729669899613488	0.002372745106899958	0.0024277049775305276	0.01975665318415936
1.187196	0.0031740089037525904	0.0008694802372221784	0.0047287896578863745	0.0023531561123753516	0.002422431714495304	0.0197777443719096
1.18844	0.0031713662194768157	0.00086704862235733	0.004727235188453386	0.002337777625869253	0.00241714431402567	0.019798422006958853
1.189684	0.003165034140682708	0.0008647949305313729	0.004722609237249193	0.002330144672830355	0.002411867516631844	0.01981951319470909
1.190927	0.003155261390596218	0.0008625590310093051	0.0047162228025907724	0.0023245156514152387	0.002406597787955223	0.019841017935160316
1.192171	0.0031448461055093462	0.0008603290622552002	0.004709836367932352	0.0023189091460857824	0.002401179616217289	0.019862522675611536
1.193415	0.003134441183890222	0.0008609162082835417	0.00470524787382293	0.0023132801246706657	0.002395701360383109	0.019884027416062763
1.194659	0.0031240051718678533	0.0008618354773178136	0.004702307491883422	0.002307651103255549	0.00239023724198334	0.019905532156513982
1.195902	0.003113569159845485	0.0008627369540481965	0.004699666766702081	0.002305084269490256	0.00238740622074258	0.019927243673315703
1.197146	0.0031031642382263603	0.0008637036692261727	0.00469702604152074	0.002304251174320819	0.0023853668958288238	0.01996653117990928
1.19839	0.003092759316607236	0.0008646881767080381	0.004694385316339399	0.0023036657560936468	0.0023833876550113137	0.020048001062003336
1.199633	0.0030823543949881115	0.0008654354534713818	0.004691725862610673	0.0023030578217808143	0.002381475567007255	0.020151802789950587
1.200877	0.003070084049174323	0.0008655125534549014	0.004684196986561743	0.0023053094303468608	0.0023796871815542904	0.020253536754392915
1.202121	0.0030560208234401095	0.00086533463041601	0.004672903672488348	0.0023084391662536656	0.0023777962997018473	0.02033748795269288
1.203364	0.0030426312231095227	0.0008651567073771186	0.004661235787467246	0.00231154638607481	0.002375354057907384	0.02040758513550985
1.204608	0.003034070998749566	0.0008648898228187817	0.004649586630993528	0.002314676121981615	0.002371961073648795	0.020477475541976327
1.205852	0.0030284125453590863	0.0008645576998128512	0.004637993660161968	0.0023178058578884196	0.0023682146535299368	0.020547365948442798
1.207095	0.0030227644554363543	0.0008642137152709946	0.004626438146425178	0.002321588560279378	0.002364082988323384	0.020617256354909276
1.208339	0.003017106002045873	0.000863869730729138	0.004614863904141002	0.0023271275173518528	0.0023593469477957707	0.02068714676137575
1.209583	0.0030114475486553937	0.0008635257461872814	0.004603308390404211	0.0023330717639662157	0.002354423586262214	0.020699966895106288
1.210827	0.003005789095264914	0.0008631817616454248	0.004591752876667421	0.0023385656888673697	0.0023494931560114527	0.02066440136282157
1.21207	0.0030001306418744327	0.0008619244388372593	0.004584504928829272	0.002340547104405491	0.0023445733288364984	0.02063069681769129
1.213314	0.002994482551951703	0.000860157069984272	0.00458296918794367	0.002339016010580579	0.002339625226792723	0.02055811831866841
1.214558	0.0029893319084808795	0.0008583541165235063	0.004583343758891379	0.0023363591124726437	0.0023346841934661533	0.02041813072938497
1.215801	0.002985704694769035	0.0008547066942262339	0.004583325030343992	0.002333702214364709	0.0023297396257809804	0.020256638399650303
1.217045	0.0029829272854125337	0.0008494698261148653	0.004581358532868525	0.0023310453162567737	0.002324812729888821	0.020095352846266127
1.218289	0.002980730230249931	0.000843877111925714	0.004578305779644706	0.0023283884181488387	0.0023199883303961404	0.019934067292881955
1.219532	0.00297935188903943	0.0008382843977365628	0.004575234297873501	0.0023165449570914337	0.0023161429482364063	0.019772574963147285
1.220776	0.002978263724925876	0.0008326916835474116	0.004572181544649681	0.0022977215094792834	0.002312810048074063	0.019606533553701785
1.22202	0.0029771859242800694	0.0008270989693582604	0.004569128791425862	0.0022788980618671335	0.002309470079194515	0.019416092534898163
1.223264	0.0029761599409730034	0.0008210614475718808	0.004565944938370344	0.0022612904828806487	0.00230614778210798	0.019196496050675096
1.224507	0.002975165048069184	0.0008145020182047534	0.004562442700009274	0.002245394126404359	0.0023028219506628423	0.01899592299069734
1.225751	0.002974118337826624	0.0008077943196385498	0.004558771904721736	0.0022300606720695817	0.0022994925848591023	0.018873924943906748
1.226995	0.002973040537180817	0.0008010451056966048	0.004555250937813282	0.002214794765991785	0.0022959652949736107	0.018831329015705285
1.228238	0.0029719523730672628	0.0007941535533235468	0.004553134611958731	0.0021994613116570077	0.0022923072338198198	0.018788526311153332
1.229482	0.002973486166293987	0.0007872264163427106	0.004551935984926066	0.0021841503734078903	0.002288656241383234	0.01874593038295187
1.230726	0.0029803156915400053	0.0007803052101298373	0.004550737357893401	0.002171541365438029	0.0022857934109150498	0.01870333445475041
1.231969	0.0029889380967064506	0.0007733602808451118	0.004549463816671194	0.0021612740303768568	0.0022834289250098457	0.018664667277208308
1.233213	0.0029971252362274753	0.0007664212823283494	0.004548171546901601	0.0021512318561722884	0.0022811139201250794	0.018670250238671606
1.234457	0.0030042760289736873	0.00075948821457955	0.004546860548584624	0.0021458730277850975	0.0022788059839575184	0.018741174526890544
1.235701	0.003010929375267988	0.0007539014311583619	0.0045457181071941145	0.0021510742435726653	0.0022764874447141494	0.01881209881510948
1.236944	0.003017582721562287	0.0007488958629975521	0.00454480040837223	0.002161679319918745	0.0022741689054707804	0.018868755535144433
1.238188	0.0030242464313243373	0.0007438962256047053	0.004543920166645116	0.002172261880179164	0.002271772610338152	0.018899151658666836
1.239432	0.003030899777618636	0.0007408893262474416	0.004542552982685982	0.002182821924353923	0.0022693091623920726	0.018929754558539732
1.240675	0.0030375427604451897	0.0007392820881294565	0.004540193185715422	0.002193359452443021	0.002266824508294377	0.018960357458412624
1.241919	0.003044196106739491	0.000737900219194067	0.004537383903607613	0.002205225429586087	0.002264346922913886	0.01899096035828552
1.243163	0.0030508494530337915	0.0007365124194907146	0.004534555892952418	0.002219162886609916	0.002261890543685012	0.01902135648180792
1.244406	0.0030537926778742607	0.000735124619787362	0.004531746610844608	0.002234023503145824	0.002259430630097535	0.019045962867516534
1.24565	0.00305002037561394	0.0007337427508519727	0.004528937328736798	0.0022466325111156846	0.002256974250868661	0.01905382036883525
1.246894	0.0030455640844822443	0.0007298936824439566	0.004524742134122469	0.002252103919931178	0.002254521405998389	0.019050718723577862
1.248137	0.0030414083339152425	0.0007238205760497988	0.004515321674787615	0.0022534548850708064	0.0022520614924109125	0.019048030631021458
1.249381	0.003038195658913321	0.0007169942621243342	0.004501331449890723	0.002254805850210434	0.002249474341913738	0.019046169643867027
1.250625	0.0030357187901215187	0.0007096519713860848	0.004487771981583695	0.0022561568153500623	0.0022463287627573383	0.019044515433063083
1.251869	0.003033252284797464	0.0007018885961224591	0.004476665952984154	0.0022575077804896904	0.0022429110379885305	0.01904306799860964
1.253112	0.0030307857794734066	0.000694042190107351	0.004468144463923799	0.002258858745629318	0.002239670031149858	0.019041413787805696
1.254356	0.0030283089106816043	0.000686231368700021	0.004459622974863443	0.0022601646785976254	0.0022366340171101414	0.01903975957700176
1.2556	0.0030258424053575496	0.0006784146165247281	0.004451101485803087	0.002261403063308951	0.0022335591251257956	0.019033142733785997
1.256844	0.003023365536565745	0.0006705919335814719	0.004442579996742731	0.0022626639641059373	0.002230356996231752	0.01900584825552098
1.258087	0.0030208886677739427	0.000663059858268405	0.004434058507682376	0.0022616282241655554	0.0022271513329791062	0.01895746258950573
1.259331	0.0030202772231768026	0.0006565182212051666	0.004427728258666111	0.002258273327402146	0.0022239421353678576	0.018897290671512402
1.260575	0.003023655713662692	0.0006506467609217524	0.004424544405610594	0.002254490625011188	0.0022207294033980063	0.018798244799626482
1.261818	0.003028422908826834	0.0006449532236772294	0.0044213605525550755	0.0022506854065345687	0.00221774640473733	0.018667768922465692
1.263062	0.003034371539314262	0.0006398527632290109	0.004421529109481544	0.002246970252400592	0.002215088567068102	0.018537293045304905
1.264306	0.0030425794057707817	0.0006351496642343164	0.004426848016938997	0.0022434802591232194	0.0022124943478537226	0.01840764427354609
1.265549	0.0030513054456147086	0.0006304406344716588	0.0044327100522706265	0.002238864461562824	0.0022102394270652023	0.01828357846325057
1.266793	0.003060041848926383	0.0006257375354769643	0.0044385533590548705	0.0022317043463227957	0.0022088539584929454	0.01816592271982032
1.268037	0.0030687471618348157	0.0006210344364822699	0.0044443966658391145	0.0022233508785427627	0.0022080198498627087	0.018048473752740563
1.26928	0.0030774939286142373	0.0006163669220953536	0.004450258701170744	0.002214637153392162	0.002207189275591075	0.017972793608460297
1.270524	0.003086230331925914	0.0006121382845377028	0.0044542478817638335	0.0022046174952732546	0.0022063587013194416	0.017896906687829537
1.271768	0.0030949563717698387	0.0006083070084335758	0.004454828466732781	0.0021933369363573607	0.002205524592689205	0.017839629638743106
1.273012	0.00310344405185556	0.0006044698015614859	0.004454285338858604	0.002182056377441467	0.002204407735370753	0.017869405433214032
1.274255	0.0031105948446017717	0.0006012968407012568	0.004450783100497535	0.0021707758185255735	0.0022022941889263403	0.017899181227684954
1.275499	0.003116014938234043	0.0005988533643004825	0.00444111917004667	0.00215951777569534	0.002199431358458156	0.017928750245805387
1.276743	0.0031209272219466584	0.0005964869878832276	0.004428645957487995	0.0021491153441202046	0.002196575596707177	0.017958732816626806
1.277987	0.003124658070335985	0.0005941206114659728	0.004416154016381935	0.0021420227771371575	0.002193723369314801	0.017988508611097728
1.27923	0.003127176392998781	0.0005917601658166809	0.004403662075275875	0.002138014913889595	0.002190864073205219	0.018021592827176535
1.280474	0.0031297568964680673	0.0005893878586314629	0.0043911888627172005	0.0021340070506420316	0.0021880047770956373	0.018074734349253115
1.281718	0.0031323373999373517	0.0005871638206453212	0.004379296235127473	0.0021362361431224177	0.0021851454809860556	0.01814379765031762
1.282961	0.003134917903406636	0.0005852541133612207	0.004369538661939681	0.00214839482937907	0.002182300322310885	0.018215135491237544
1.284205	0.0031374984068759204	0.0005835104675800856	0.004361878686059054	0.002160530999550061	0.0021794622323529195	0.018303842545598838
1.285449	0.003140089273812954	0.0005820930140369179	0.004353638125209479	0.002172689685806713	0.0021758642552953743	0.018431837106553717
1.286692	0.0031426697772822384	0.0005812330526822764	0.004345566121286372	0.002184803339892044	0.0021714003603801684	0.018559211338457116
1.287936	0.0031457995445421743	0.0005805925297422676	0.004337831231216203	0.002196962026148696	0.00216693293110636	0.018686792346711008
1.28918	0.003151831082771588	0.0005799579375702218	0.004330077612598649	0.0022060360086698636	0.002162603341818056	0.01881458013131539
1.290423	0.00315897151205005	0.000579323345398176	0.0043223427225284805	0.002209863743232143	0.0021584504704598878	0.018942781468620763
1.291667	0.003164982323343967	0.0005786828224581672	0.004314589103910925	0.0022131510917385716	0.0021543152708947324	0.019086284255862576
1.292911	0.0031648372347954936	0.0005777338995840801	0.0043068542138407565	0.002214592121220841	0.0021501730026123717	0.01927693205101669
1.294155	0.0031622774582617036	0.000575735230780534	0.004297639768527141	0.002212948446967627	0.002146034268688614	0.01946406464821243
1.295398	0.003159707318260167	0.0005730011467495702	0.004283555900893321	0.0022109445153438456	0.0021419026034820614	0.01962431631984414
1.296642	0.00315713717825863	0.0005702729934865696	0.004269453304712117	0.0022089630998057244	0.0021381349772115867	0.019700410016825393
1.297886	0.003154567038257095	0.0005665721942776297	0.004255331979983528	0.0022069816842676033	0.002135021207282611	0.019776296937456153
1.299129	0.0031520072617233054	0.0005619106106586766	0.004240873541402001	0.0022050002687294826	0.002132190186041851	0.019851563529035433
1.300373	0.0031494371217217687	0.0005572964731834278	0.004226377645725704	0.002199776536856254	0.002129415714538734	0.019927657226016682
1.301617	0.0031467011662362613	0.000552955151034479	0.004211881750049406	0.002187212561057714	0.0021267260676420823	0.020003337370296952
1.30286	0.0031423070559110536	0.0005486731365651606	0.004197367125825723	0.002171181108067462	0.0021240611612556486	0.020061648301135847
1.304104	0.00313417173372877	0.0005440945836976901	0.004182889958696811	0.002154339075993433	0.0021213927205106127	0.02003187250666492
1.305348	0.0031260675019497324	0.0005385018695085388	0.004168412791567899	0.002135267951439018	0.002118734882841385	0.01999258500007134
1.306592	0.003119559244203905	0.0005308986249799155	0.004153841981702059	0.0021149359260876164	0.0021162113507990593	0.019956192362384655
1.307835	0.003121631937753531	0.000523295380451292	0.004139158800551907	0.0020946039007362152	0.002113610062867475	0.019936548609087862
1.309079	0.003124626979932741	0.0005168664279793516	0.004125262218391944	0.0020742493592991536	0.0021102206129674883	0.019930758871274074
1.310323	0.0031276220221119508	0.0005136519517433812	0.004115804301962317	0.0020538723017764315	0.002105820336507131	0.019925175909810775
1.311566	0.0031306274277589103	0.0005120684366972483	0.0041123582492434045	0.0020341707268235233	0.0021014483349155954	0.019919386171996983
1.31281	0.00313362246993812	0.0005104849216511154	0.004108930925071876	0.0020215392027680018	0.002097433303542932	0.019913803210533685
1.314054	0.0031366278755850774	0.0005088954758370194	0.0041055036009003485	0.0020183869507755365	0.002093980235188097	0.019921247159151417
1.315297	0.003139633281232037	0.0005073119607908864	0.004102057548181436	0.0020152121826974103	0.0020905271668332625	0.019996100198029713
1.316541	0.0031423381463142976	0.0005061851148779079	0.004098293110156971	0.0020121725111332477	0.002087084701554236	0.02008749534494741
1.317785	0.0031432812218793785	0.0005061020841264253	0.0040926558173939665	0.002009358000425689	0.002083613961406388	0.020180751479019543
1.319029	0.003143167223734149	0.0005062562840934644	0.0040844339850917765	0.002006543489718131	0.0020801361525413344	0.02028351932521433
1.320272	0.0031430532255889198	0.0005062266302536492	0.004076212152789587	0.002003503818153968	0.002076396801139681	0.0204061377010564
1.321516	0.0031421723308303275	0.0005053488765951186	0.004066754236359962	0.002000419114418484	0.0020721025554374045	0.020542196539680486
1.32276	0.0031366589659883215	0.000503545923134353	0.004053232225147705	0.001997379442854321	0.002067808309735128	0.020679909589108512
1.324003	0.003129321630822645	0.0005017489004415504	0.004039672756840677	0.001993574224377702	0.0020633903614817573	0.020817622638536537
1.325247	0.0031219739321892187	0.0004999459469807848	0.004026132017081035	0.0019867743665082415	0.0020585942368578974	0.020955542464315056
1.326491	0.0031146158700880453	0.0004981429935200192	0.004012553820226621	0.001979614251268213	0.002053674409682944	0.02105562221795344
1.327734	0.003107288898390116	0.0004960553631970275	0.003998994351919594	0.0019730395542553567	0.002048779323018209	0.021005375564783758
1.328978	0.003099993017095433	0.0004926926177619811	0.0039862402111501384	0.001969031691007794	0.002043863030201858	0.020953681477160625
1.330222	0.0030930598571719324	0.0004879064880158039	0.0039762391668463366	0.001966487373328161	0.0020389502717441097	0.020901780613187
1.331465	0.003086530872490608	0.0004831025659657377	0.003966519050753314	0.0019639430556485284	0.0020343379337675904	0.020795290792683344
1.332709	0.0030752657830483907	0.0004779902439815931	0.003957847733313875	0.001961376221883235	0.002030566773138513	0.020688387419478704
1.333953	0.0030627570774763935	0.0004723441528807744	0.003953053225183214	0.001958831904203602	0.002026781475075025	0.02058169082262456
1.335197	0.003050196554565658	0.00046669806177995586	0.00394981318648554	0.0019559723613247234	0.0020231587575072606	0.020474787449419923
1.33644	0.003038206022381071	0.00046105790144710025	0.003946816618903876	0.0019511539189933833	0.0020203736829283356	0.020368090852565777
1.337684	0.0030288685379400034	0.0004554177411142447	0.003943726408585286	0.0019433858694405223	0.0020186135723441927	0.020261187479361138
1.338928	0.0030195621439021805	0.0004497657192454631	0.003940411455698071	0.0019351449820887916	0.0020168569961186524	0.02017620239930871
1.340172	0.0030103282941385955	0.0004439832204814944	0.003936927945884387	0.001924157132286484	0.0020151145573275232	0.020100522255028442
1.341415	0.003001042627036269	0.0004378567371756691	0.0039294365269302274	0.0019091839353222737	0.0020133650498191883	0.020025048887098666
1.342659	0.00299176732340169	0.0004316946692620656	0.0039194354826264256	0.001894188222272403	0.0020115660612904157	0.019930138542222593
1.343903	0.0029824816562993637	0.0004254495705969795	0.003909340795585696	0.0018791024448798906	0.002009622164058932	0.019814964114998255
1.345146	0.00297319598919704	0.000418896071997815	0.003898384595365239	0.001864061699658699	0.00200765352631723	0.019700203240474903
1.34639	0.002963920685562461	0.0004121290657519809	0.003884207084994493	0.0018490209544375074	0.00200567428549972	0.01958502881325056
1.347634	0.002958852949833625	0.0004053679902741099	0.0038701044888132885	0.0018350159491566972	0.0020041227020731363	0.019470267938727207
1.348877	0.002954500293379409	0.00039859505326031273	0.0038558895213477717	0.0018252439679800547	0.0020037551287784556	0.019355300287853358
1.350121	0.0029501580003929422	0.0003918280470144787	0.003841730739524412	0.0018165527589151147	0.0020033840211251723	0.019240746189680497
1.351365	0.002942799938291769	0.00038463402547530537	0.0038276281433432075	0.001809370127589426	0.0020030129134718895	0.019126192091507635
1.352608	0.002933980627238109	0.0003763843272387101	0.003814874002573752	0.001808784709362254	0.0020026418058186066	0.019012051546035757
1.353852	0.002925026591103721	0.00036792112135544523	0.00380397398799545	0.0018089198058762164	0.002002164667407242	0.01889150093369861
1.355096	0.002916134735775826	0.0003600331999645957	0.0037930927019645343	0.0018090549023901793	0.0020009983290683524	0.018716154588480947
1.35634	0.0029071910631091875	0.00035296965532060937	0.0037824548870496284	0.001809189998904142	0.0019987115990524077	0.018540187914211803
1.357583	0.0028983095712490376	0.00034646953363311233	0.003777903850034977	0.001809325095418105	0.0019964248690364627	0.01836442801629315
1.358827	0.002889376262050149	0.00033989824273005875	0.0037733902701150963	0.00180957277236037	0.0019939437492973696	0.018188254565673516
1.360071	0.0028804533163190073	0.0003333566056668203	0.003768857961647831	0.001810383351444147	0.001990907735257653	0.018012287891404372
1.361315	0.0028669186274399468	0.00032683276090747103	0.0037643256531805645	0.0018116667683267937	0.001987691468929199	0.017832806019176854
1.362558	0.0028485441991225086	0.0003205342853307175	0.003759793344713298	0.001814593859462654	0.0019841924539125296	0.017621894141674473
1.363802	0.002829827776369383	0.00031610993243028616	0.0037556356071937395	0.0018253565484083571	0.0019806121486479976	0.0174107754878216
1.365046	0.0028121166099878262	0.000313968925195627	0.003752676496706847	0.0018407350349144555	0.0019770212403076577	0.017198209399515278
1.366289	0.002798675192318498	0.0003118101256570787	0.0037497173862199545	0.0018560234570779127	0.001973331369926443	0.017089651815506698
1.367533	0.0027854928613428747	0.0003100546183400174	0.0037467582757330616	0.0018713794274983506	0.0019686342073434587	0.01699288048347619
1.368777	0.002772320893834999	0.0003108434104791024	0.0037439115365304814	0.0018867353979187887	0.0019639299760432693	0.01689672948049717
1.37002	0.0027591385628593763	0.0003116322026181873	0.0037411022544226714	0.001900560274514315	0.001959271691404915	0.016800164924817153
1.371264	0.0027459458684160032	0.0003124209947572723	0.003738292972314862	0.0019071574876128319	0.001955217782087622	0.01670422069818862
1.372508	0.0027327635374403804	0.00031320978689635727	0.0037354836902070525	0.0019011231766558267	0.00195226659265437	0.016615306867476833
1.373751	0.0027195915699325043	0.0003139214790519226	0.003732693136646628	0.0018945935118142914	0.0019493118688625158	0.016626059237702443
1.374995	0.0027064714197633697	0.0003138325175324769	0.003730239696939141	0.0018861274636059562	0.0019463677481464693	0.0166494249653081
1.376239	0.002691444391528579	0.00031172709490559606	0.0037368321456188007	0.0018625080897481268	0.001943413024354615	0.016673411021965234
1.377483	0.002675484651196455	0.00030962760304667817	0.0037443984787625013	0.0018387761354619952	0.0019405077815831983	0.01663536417347461
1.378726	0.002659597455138569	0.0003073383266129429	0.0037520584546431287	0.0018151567616041656	0.0019381715705468158	0.0165663008724101
1.37997	0.002645378777388133	0.0003037798658351161	0.0037611605286724317	0.001791357259061053	0.0019359731994959383	0.01649351559703673
1.381214	0.002632445169638465	0.00029995452049895216	0.0037735213699467947	0.001767715369117563	0.0019337783628036638	0.016420523545312867
1.382457	0.002619584106163033	0.00029609359055501004	0.003785863482673771	0.0017442085756880358	0.0019317319691727023	0.01634794504628999
1.383701	0.002607749025994667	0.00029228010675477225	0.0037982055954007485	0.0017278168653272164	0.0019303606380348562	0.016275159770916616
1.384945	0.0025959761266327887	0.00028842510757879313	0.0038105851652224954	0.0017145323747875412	0.0019289893068970096	0.01619927285028586
1.386189	0.0025833948767865563	0.0002845404545629989	0.0038224965213596086	0.0017012478842478658	0.001927621510117766	0.016117389415490818
1.387432	0.0025705959941176144	0.00028022878625386533	0.003824631575761544	0.0016916560317565073	0.0019262537133385227	0.016034678875293806
1.388676	0.002557776384513174	0.00027582815642528607	0.003820473838241986	0.0016824019205500553	0.0019249106570694977	0.0159821576822687
1.38992	0.002545557856038126	0.0002715342804200417	0.0038167281287649056	0.0016731928415149248	0.001923882158716113	0.01605804460289946
1.391163	0.002539350138856995	0.0002682960811122192	0.0038127014910770457	0.0016639162142228125	0.0019230480500858763	0.0161649479761041
1.392407	0.0025351011170802627	0.00026686676603312543	0.0038055284574284383	0.0016547071351876816	0.0019222210101728456	0.016271851349308735
1.393651	0.0025308520953035286	0.0002654374509540317	0.003797550096242259	0.0016454980561525512	0.0019212808707845283	0.016378961498863868
1.394894	0.0025297224773189807	0.00026400813587493786	0.0037894968208665386	0.0016367167827449692	0.0019193263704772368	0.016485658095718014
1.396138	0.0025304168296581063	0.0002625906823317701	0.003781424816943432	0.0016314255026147594	0.0019173754045285483	0.01658408363855246
1.397382	0.0025313806321586836	0.00026155872870620037	0.0037733715415677114	0.0016261567385702101	0.0019154173698626546	0.01664549621464874
1.398625	0.002532344434659259	0.0002634684359903008	0.003771030473144536	0.001622486616607554	0.0019134628695553631	0.016698017407673845
1.399869	0.002533308237159834	0.0002671514428953516	0.0037753567675905637	0.0016224415844362332	0.001911504834889469	0.01675095215339993
1.401113	0.0025342720396604114	0.0002708344498004024	0.003780600760858475	0.001622374036179252	0.0019092605171767568	0.016786310909334155
1.402357	0.0025352358421609866	0.00027456490284915756	0.0037858447541263864	0.001622329004007931	0.0019044290489668705	0.016809676636939812
1.4036	0.0025361996446615644	0.00027870457888736275	0.0037945722572079806	0.0016222614557509496	0.0018993042289929599	0.016830974601040542
1.404844	0.0025369769047426747	0.0002828976318372354	0.0038061277709447714	0.0016222164235796285	0.0018941970808120637	0.016852479341491765
1.406088	0.002537287808775118	0.00028710254632303414	0.0038181140412714256	0.0016221713914083076	0.0018892454444096856	0.01687398408194299
1.407331	0.0025374536242590887	0.0002912362915932764	0.0038300815830506945	0.0016228919061494426	0.0018843538921035532	0.01689528204604372
1.408575	0.002537609076275309	0.00029497860617795765	0.0038420678533773495	0.001623927646089824	0.001879462339797421	0.01704498812380031
1.409819	0.0025344793090153733	0.0002973093979874342	0.0038534735387350558	0.0016249183538588844	0.001874577856208494	0.01724101210406723
1.411062	0.0025298157485287155	0.0002961113828588992	0.003862575612764359	0.001620887974525661	0.0018696757008265538	0.01744034450594203
1.412306	0.0025250381898968264	0.0002947413754594359	0.0038713031158459543	0.0016156417265667724	0.0018648442326166675	0.0176405040132188
1.41355	0.0025202502677971897	0.0002933713680599725	0.0038800118903801637	0.0016103729625222233	0.0018604580935907206	0.017839216086042123
1.414793	0.002515462345697551	0.0002932408911647855	0.0038876344091660206	0.0016051267145633346	0.0018564183217078384	0.01803834171156643
1.416037	0.002510664060130167	0.0002937153526018291	0.0038933840732133375	0.0015998579505187855	0.0018519685642270432	0.01823684700803926
1.417281	0.002505865774562781	0.00029421353711072486	0.0038988340805024887	0.0015945441543029153	0.0018477838836414504	0.01843555908086258
1.418525	0.0025010778524631448	0.00029471172161962063	0.0039042840877916395	0.0015872489425489242	0.0018450235495727442	0.018635098259087875
1.419768	0.0024939581501201794	0.0002952099061285164	0.003909752823628176	0.00157691405923077	0.0018424081242067486	0.018770743545010977
1.421012	0.0024805478228540952	0.0002957080906374122	0.003915202830917326	0.0015665566598269554	0.0018397785614063425	0.018848491452796164
1.422256	0.002465075165506135	0.00029873278229856497	0.003917637542077427	0.00155568139045295	0.001837173739116155	0.01891590054305673
1.4235	0.002453250448805516	0.00030251661225898756	0.003918293041235916	0.0015444458637083774	0.0018345583137501593	0.01898579094952321
1.424743	0.002446275835011024	0.00030634195759515135	0.003918742526373166	0.0015342911090755072	0.0018317378955852075	0.01908173517615174
1.425987	0.0024406484720237887	0.0003084770340618475	0.0039188923547522495	0.001523393323615841	0.0018286241256562316	0.01917540486292486
1.427231	0.0024350314725043007	0.0003080262956966561	0.003917937198835594	0.0015120001842716451	0.001825485615217037	0.019270728760501912
1.428474	0.002429393746049316	0.0003074510112042408	0.0039167947574450844	0.0015005169805848073	0.0018223435704192393	0.019371222066841283
1.429718	0.0024237663830620807	0.0003068697959438624	0.003915671044601961	0.0014891238412406112	0.0018202088178232109	0.019473576360335088
1.430962	0.0024181286566070984	0.000306288580683484	0.003914528603211451	0.0014783161201235874	0.0018181659585508518	0.019576137430179382
1.432205	0.0024125012936198633	0.0003057073654231056	0.0039133861618209425	0.0014676434955205263	0.0018161337023543014	0.019658847970376394
1.433449	0.0024068739306326256	0.0003045449349023488	0.003912824305399381	0.0014623747314759772	0.0018140943774405454	0.019723775744431047
1.434693	0.002410055515231303	0.00030248102765120924	0.003913685818579109	0.0014708407796843125	0.0018120550525267893	0.01978580864957881
1.435936	0.002420263530963213	0.0003003696742563653	0.003914790802874847	0.0014819412099149223	0.001810383300907714	0.01977278173949778
1.43718	0.002431041537421269	0.0002988158130500476	0.0039158770586232	0.0014930866723168533	0.0018101924455431683	0.019714264032308394
1.438424	0.0024430009792026143	0.00029947412829394555	0.003908928767543217	0.0015042096186331237	0.001810150033239936	0.019655746325119006
1.439668	0.0024568051182431248	0.00030025698966506745	0.0038998266935139146	0.0015153325649493942	0.0018101076209367036	0.01959722861792962
1.440911	0.002471334700026007	0.0003010398510361894	0.003890556062558142	0.0015264555112656647	0.0018095138486914507	0.019538710910740234
1.442155	0.0024858746452766363	0.0003018167816393482	0.003881566359813152	0.0015378036184385397	0.001808729221081652	0.019480193203550846
1.443399	0.002500393863591769	0.0003026055737784332	0.0038732134276792647	0.0015492643060397173	0.0018079375247546479	0.01942973977403067
1.444642	0.0025148923549714046	0.0003034773966690008	0.0038644110104081282	0.0015607700258122156	0.001807142294069041	0.01939644878160137
1.445886	0.0025294115732865372	0.00030523290398606207	0.00385366082420891	0.001566241434627709	0.0018063435290248317	0.01937060173778981
1.44713	0.002543910064666173	0.0003070299266788646	0.003841749468071797	0.0015679076249665834	0.001805544763980622	0.019347236010184152
1.448374	0.0025562633182219466	0.0003088328801396302	0.0038296508264608303	0.0015690109131639462	0.0018024062535414273	0.019329039691340807
1.449617	0.0025617145022574644	0.000311056918125772	0.0038242570048138357	0.0015701367174469696	0.0017984407031892019	0.019313117912352885
1.450861	0.0025626783047580396	0.00031340550223913776	0.00382656061614224	0.0015712400056443324	0.0017944150687407303	0.019297196133364957
1.452105	0.0025631861146777	0.00031576594788842956	0.00383103673896735	0.001572365809927356	0.0017900784107352215	0.019281274354377036
1.453348	0.0025592272699979128	0.0003181204627697583	0.00383551286179246	0.0015784901852270027	0.0017855473630065642	0.019265352575389107
1.454592	0.0025515997577352867	0.00032048090841905016	0.003839970256070185	0.0015932832535059292	0.0017809986434848934	0.019241159742381483
1.455836	0.0025439722454726633	0.00032284135406834196	0.0038444651074426794	0.0016097199960380696	0.001776414580377196	0.01913715123808374
1.457079	0.0025363447332100377	0.0003247629228883685	0.0038488850446256333	0.0016257739651139823	0.0017718481890625119	0.018986618054925176
1.458323	0.002528717220947412	0.0003264650532937623	0.00385321133907166	0.0016388332947970528	0.0017672817977478275	0.018842701714982375
1.459567	0.002521079345217039	0.00032815532216323	0.0038575376335176874	0.0016513072062529512	0.001763178407410097	0.018729388274912467
1.46081	0.0025134621964221626	0.000326951376266732	0.003857406533685989	0.0016637811177088496	0.0017595662929181409	0.018632823719232458
1.462054	0.002505834684159537	0.0003240275076609509	0.0038506267995324756	0.0016762325130790876	0.0017559859876536091	0.018536259163552442
1.463298	0.0024983004431066457	0.0003208071006570176	0.0038416370967874853	0.0016886839084493256	0.001752423354182091	0.018439901384222926
1.464542	0.002491056379150702	0.00031743249368604515	0.0038326473940424937	0.001698410857454647	0.0017514478712077465	0.018343543604893403
1.465785	0.002483957403743231	0.0003140163713393313	0.0038236576912975035	0.0017013154325048474	0.0017510166794582175	0.0182467722728629
1.467029	0.0024769620630132423	0.00031058838745669145	0.003814667988552512	0.0017028690424154196	0.0017506420374463316	0.0181748141028915
1.468273	0.002470360534057682	0.0003066147729214515	0.003804648215701325	0.0017044001362403313	0.0017502744641516512	0.01812849620038117
1.469517	0.002464069909134566	0.0003021073892695375	0.003793017787774993	0.0017053232957524103	0.001749882150346752	0.018088381588385622
1.47076	0.0024578000111469466	0.00029747545949039946	0.0037808816890692555	0.0017058186496369408	0.0017494792334660446	0.017949634657205133
1.472004	0.00245150938622383	0.000294100852519427	0.0037691576184059965	0.0017062464552644895	0.0017480089402873227	0.017738102450651272
1.473248	0.0024451669439619727	0.00029407712944757485	0.0037593813166708198	0.001706696776977699	0.0017461321958692907	0.017519746624531162
1.474491	0.0024388866825066063	0.00029499639848184676	0.003750503985210141	0.001707147098690908	0.0017442625201684642	0.017301804351112032
1.475735	0.002432627147986734	0.00029590973674815566	0.003741607925202077	0.0017075974204041175	0.001742201989103092	0.017083655301342416
1.476979	0.0024263261595958707	0.00029682900578242757	0.003732693136646628	0.001702598849387494	0.001739996549335009	0.016865506251572796
1.478222	0.0024199629903985166	0.0002977423440487365	0.0037237596195437935	0.0016956864110897307	0.0017377663690567077	0.016655214703121892
1.479466	0.0024134340057171944	0.00029853113618782143	0.0037157999869049997	0.0016880084258795117	0.0017355397231370087	0.016493102044335746
1.48071	0.0024067910228906405	0.00029815156703818656	0.003712129191617462	0.0016813211484383531	0.0017333095428587071	0.016354975442206734
1.481953	0.0024017647410327983	0.000297410221042806	0.0037103125225210784	0.0016772457369338086	0.0017310758282218029	0.016241868778487323
1.483197	0.002402127462403983	0.0002966688750474254	0.0037084958534246946	0.001674273613626627	0.001727764134211076	0.016194103441523548
1.484441	0.002406117397487012	0.0002939110679446096	0.0037090202527514863	0.0016712564581481246	0.0017233320485232943	0.016176527451731683
1.485685	0.002410117696037791	0.00029002048416085224	0.003711735892122368	0.0016682618187552826	0.0017186278172231049	0.016158951461939818
1.486928	0.00241411799458857	0.0002859757004100557	0.0037149384737252713	0.0016652671793624405	0.001714072028984229	0.01614116869579746
1.488172	0.0024181286566070984	0.00028190719358740703	0.003718141055328174	0.0016702882664647244	0.0017098166612265822	0.016123592706005593
1.489416	0.0024220771378191362	0.0002778505483006844	0.0037213436369310775	0.0016850588186579905	0.0017056284462823865	0.016106016716213728
1.490659	0.0024257976227407157	0.0002737939030139617	0.003724171647586273	0.0017027564619871171	0.0017014402313381908	0.01604915321982828
1.491903	0.0024294662903235537	0.0002713622881491134	0.003723385048596085	0.001720409073144923	0.0016972767569042144	0.0159352194507069
1.493147	0.0024335080427453264	0.0002696482962077934	0.0037209128803412134	0.001737588846503859	0.0016930956106772242	0.01581528916742123
1.49439	0.00243787106266729	0.00026798768117814093	0.0037184594406337265	0.0017544533946635484	0.0016897450387218676	0.015709212899618564
1.495634	0.002442265172992498	0.00026680152758553195	0.003715668887073302	0.0017713629749945582	0.001688656456272237	0.01562546847766909
1.496878	0.002442741892508912	0.0002664516122757123	0.003711941906143608	0.0017883401035825501	0.0016883030204119674	0.01554647991178094
1.498122	0.002433311136858112	0.0002663270661484884	0.003707484511865883	0.0018052496839135604	0.0016876633015048793	0.015467491345892793
1.499365	0.002420325711769701	0.00026619658925330133	0.0037028023750195344	0.0018222042964158918	0.0016857618165766284	0.015388709556355138
1.500609	0.0024073195597457955	0.0002660720431260774	0.0036981202381731844	0.001839203941089544	0.0016834185368230406	0.015309720990466992
1.501853	0.002394344498125134	0.00026594156623089047	0.0036934193727794495	0.0018562261018488567	0.0016810646539936445	0.01526216242985371
1.503096	0.0023813797999722225	0.0002657280585842208	0.00368894324995434	0.0018732257465225086	0.001678717839881454	0.015278290985192127
1.50434	0.002368394374883814	0.0002654018663462534	0.0036848042409821664	0.0018900902946821984	0.0016763710257692633	0.015322954676898513
1.505584	0.0023554400401986494	0.00026504602026847067	0.0036807776032943065	0.0019067972302422643	0.0016740171429398673	0.01536182863079111
1.506828	0.0023426722479329494	0.00026460714343920543	0.003676769694153832	0.0019234591336310097	0.0016685919024847279	0.015384780805695782
1.508071	0.002331013346716301	0.00026345064368641166	0.003673848040761709	0.001940143553105415	0.0016619331708772472	0.015396773834024345
1.509315	0.002320960783000614	0.0002620806362869483	0.003672368485518263	0.001956827972579821	0.0016552815079869721	0.01540856008600242
1.510559	0.0023121932892856954	0.0002606987673515589	0.003671151129938212	0.001972904457741394	0.0016504783146459073	0.015420346337980496
1.511802	0.002309198247106483	0.0002593228291841325	0.0036699525029055464	0.0019861889482810694	0.0016468662001539512	0.01543213258995857
1.513046	0.0023127010992053535	0.00025794689101670616	0.003668753875872881	0.0019980774415097953	0.0016434378723093354	0.015437301998720883
1.51429	0.0023162143147719685	0.00025692086815909935	0.003666749921302644	0.002009988450824182	0.001640006010106117	0.015424068312289362
1.515533	0.002319717166870839	0.0002566836374405776	0.0036631165831098765	0.002017981661233648	0.0016365776822615012	0.015397394163075824
1.516777	0.002323220018969707	0.00025670736051242976	0.0036586591888321525	0.0020178690808053457	0.0016331458200582827	0.01537650975167608
1.518021	0.002326722871068575	0.0002567310835842819	0.003654183066007042	0.0020144916679562756	0.0016320148253054197	0.015415176929218182
1.519264	0.002330236086635193	0.0002570276219824342	0.003649763128824089	0.0020111142551072054	0.0016320466345328439	0.015523114184175282
1.520508	0.0023337596656695576	0.0002576325603146647	0.0036454181058306763	0.0020077368422581356	0.0016321668027253359	0.015631258215482877
1.521752	0.0023372832447039224	0.0002583205293983779	0.0036411105399320348	0.0020043369133234054	0.001632011290946817	0.015739815799491456
1.522996	0.002341024456560996	0.00025900849848209113	0.0036368217025807793	0.001996321186828279	0.0016313892438327424	0.01584795983079905
1.524239	0.0023452527514022338	0.00025970239833376734	0.0036324954081347516	0.001985716110482199	0.0016305233259750816	0.015956103862106646
1.525483	0.0023494603193079766	0.00026013534439506963	0.0036285624131838184	0.001975088518050459	0.001629657408117421	0.016036539862448237
1.526727	0.0023534295274555113	0.00025935248302394774	0.0036265397300661957	0.001966577437670803	0.0016287914902597602	0.01608099677780413
1.52797	0.002357181102780335	0.00025783420642540826	0.0036261089734763315	0.0019641457004194725	0.0016279255724020996	0.016125453693160024
1.529214	0.0023609326781051584	0.0002563159298268688	0.003625678216886468	0.0019644384095330587	0.0016268617304626878	0.016153161724126026
1.530458	0.0023646842534299816	0.0002552246685216686	0.003626015330739404	0.001964708602560984	0.0016253242844705147	0.016150680407920115
1.531702	0.002368446192222555	0.0002547205532448098	0.0036279256425727152	0.00196497879558891	0.0016235146928659343	0.01613889415594204
1.532945	0.002372197767547378	0.00025442994561462054	0.003630622553396212	0.0019652715047024957	0.0016217051012613534	0.016127728233015445
1.534189	0.0023759493428722016	0.0002541334072164683	0.003633338192767095	0.0019657893746726864	0.001620673068549366	0.016116562310088848
1.535433	0.002379700918197025	0.0002538427995862792	0.0036360538321379776	0.0019666675020134448	0.0016203373044821098	0.01610456928176028
1.536676	0.002383462856989596	0.00025327937662978983	0.0036387694715088606	0.001967635693696845	0.0016200015404148537	0.016094644016936638
1.53792	0.0023856495486844534	0.000250118277305487	0.003638413629108538	0.001968581369294584	0.0016196657763475975	0.016099193096647476
1.539164	0.002384198663199715	0.00024520760143208594	0.0036348552051053123	0.0019726567807991286	0.0016193264779217386	0.0161289688911184
1.540407	0.0023824161467470356	0.00024030285632664793	0.0036312967811020862	0.0019811453450931248	0.0016189907138544825	0.016157090474785384
1.541651	0.0023807890823105793	0.00023549893427658164	0.0036270454008456013	0.00199057958498486	0.0016184322851952565	0.016164741199753606
1.542895	0.002379348560293588	0.0002316083504928243	0.0036192730536806616	0.002000036340962256	0.0016176794668128819	0.016125660469510517
1.544138	0.002377970219083087	0.0002283523588811127	0.003608616510218371	0.0020094705808539914	0.0016169266484305075	0.016086786515617922
1.545382	0.00237662296827583	0.00022509636726940116	0.0035979786953034645	0.002018026693404969	0.0016169513889407263	0.016047705785374837
1.546626	0.0023751513558555944	0.00022184037565768953	0.0035873221518411737	0.0020241961008759363	0.001618202551886081	0.01600883183148224
1.54787	0.002373659016499864	0.00021857845327801493	0.0035767030654736526	0.0020287668662650115	0.0016199237845255943	0.015969957877589643
1.549113	0.0023721770406118815	0.0002165086152589123	0.003566252536032601	0.002033337631654086	0.001621641482806505	0.01592632806763572
1.550357	0.0023706950647238985	0.00021706610744743848	0.0035557270924020086	0.002032279375628044	0.0016233591810874155	0.01586905101854929
1.551601	0.002369223452303663	0.00021891057628394545	0.0035446959779920095	0.0020207061075985643	0.0016250698106511207	0.015811567193112365
1.552845	0.0023676792956091918	0.00022076097588841545	0.0035333090211816876	0.002004494525923028	0.0016274024873289006	0.015776828766229618
1.554088	0.0023656687828660537	0.00022136591422064597	0.003523813647657291	0.001988395524675795	0.0016312408007714291	0.015814048509318276
1.555332	0.002363440637300207	0.0002209151758554546	0.0035179141552308902	0.0019722740073429006	0.0016359096884855915	0.015859125753725646
1.556576	0.0023608912242341668	0.0002203636144348914	0.003512014662804491	0.0019557021682967976	0.0016399671321614873	0.015903789445432033
1.557819	0.002358289993829386	0.00021981205301432825	0.0035061151703780907	0.0019366535598280428	0.0016421054191161188	0.015948866689839403
1.559063	0.0023556887634246047	0.0002192604915937651	0.00350021567795169	0.0019153308267075813	0.001642953665180766	0.01599353038154579
1.560307	0.002353108259955318	0.00021830563795171486	0.003494466013904373	0.0018940080935871194	0.0016438019112454132	0.016039227955004638
1.56155	0.0023505173930182866	0.0002154825924013056	0.0034892969348260037	0.0018726853604666576	0.0016446501573100605	0.016087406844669402
1.562794	0.0023479161626135054	0.00021150304709810253	0.0034846522550744247	0.0018514301756031772	0.001645494869016105	0.016135999287035147
1.564038	0.0023453252956764717	0.0002075057094910104	0.0034800263038702313	0.0018300398942257341	0.0016463431150807522	0.016166395410557546
1.565281	0.002342734428739438	0.0002035795410994747	0.003475250524286955	0.0018085820645913095	0.001645332288520381	0.01612855533841741
1.566525	0.0023401435618024065	0.00019978384960312603	0.003470081445208585	0.001787124234956885	0.0016426461759823313	0.01605370229953912
1.567769	0.0023380294143817864	0.00019617201191363177	0.0034647625377511333	0.0017658465340077442	0.0016399635978028846	0.01597864248431033
1.569013	0.0023399155655119477	0.00019272623572710277	0.0034594623588410653	0.0017479237298220131	0.0016395359404119583	0.015903789445432033
1.570256	0.002341480449141916	0.00018919742878909115	0.003454143451383612	0.0017350220127385655	0.0016411582110105961	0.015828936406553737
1.5715	0.002340941548819011	0.00018545511420440996	0.0034490492864947845	0.0017231335195098394	0.0016427804816092338	0.01575594435482987
1.572744	0.002340413011963856	0.00018275068401326147	0.0034450413773543095	0.0017116503158230015	0.00164437447733905	0.01569267079157916
1.573987	0.0023398844751087037	0.0001818136226751004	0.0034422695523412708	0.001702463752873531	0.0016458801141037988	0.015642630914759967
1.575231	0.0023393559382535486	0.00018106041514379372	0.0034394977273282316	0.0016953711858904842	0.001647371613434137	0.01559631301224964
1.576475	0.0023388170379306443	0.00018014114610952182	0.003437231573094599	0.0016882786189074373	0.0016483859743531108	0.015567364323180686
1.577718	0.0023382885010754893	0.00017858728490320405	0.0034365760739361096	0.0016811635358387298	0.0016481809815541543	0.015555784847553104
1.578962	0.0023377599642203364	0.0001764462776685449	0.0034370630161681304	0.001674070968855683	0.0016477003087841877	0.015544205371925522
1.580206	0.0023372314273651814	0.0001742874781299966	0.0034375499584001503	0.001665672468904329	0.0016461169161301795	0.01553262589629794
1.58145	0.002336910159864988	0.00017213460935941135	0.003438036900632171	0.0016536939113329606	0.0016423104119150753	0.015521046420670358
1.582693	0.0023388170379306443	0.00016998767135678914	0.0034385425714115766	0.001639373680852904	0.00163826710567359	0.015509466945042776
1.583937	0.0023436049600302827	0.00016695704892767327	0.00343917934202268	0.0016257514490283218	0.0016342202650735025	0.015481758914076778
1.585181	0.0023482892474524374	0.0001616608731366743	0.0034402281406762623	0.0016150337922539398	0.0016301875619078256	0.015406905875198482
1.586424	0.0023523724537452013	0.00015495317457047067	0.0034413143964246154	0.0016082789665558	0.0016261442556663405	0.015337015468732005
1.587668	0.00235637275229598	0.00014841153750723229	0.0034421571810569584	0.0016012089156584133	0.0016224932632297546	0.015270019931172427
1.588912	0.0023603834143145065	0.00014284254638993323	0.00344153913899324	0.0015941613808466875	0.0016197152573680354	0.015256993021091396
1.590156	0.0023643837128652853	0.00013835295504190836	0.0034387485854328157	0.0015870688138636406	0.0016172412063461476	0.015243759334659875
1.591399	0.002368384011416064	0.0001338574329259204	0.0034359580318723913	0.001579998762966254	0.0016149014609511622	0.015230732424578845
1.592643	0.0023723946734345927	0.0001293619108099325	0.003433167478311967	0.00157691405923077	0.0016130035103815142	0.015217705514497816
1.593887	0.0023763949719853715	0.0001248604579259815	0.0034303769247515437	0.0015849523018115564	0.0016114731331065466	0.015204678604416785
1.59513	0.0023803952705361503	0.00012037086657795661	0.00342741781426465	0.0015941163486753664	0.0016099462901901815	0.01519620077404659
1.596374	0.002383628672473566	0.0001167353058166102	0.0034239717615457375	0.001603167815110874	0.0016084194472738165	0.01527126058927538
1.597618	0.002379597283519543	0.00011467139856547061	0.003420375880447741	0.001611813992004493	0.0016068926043574516	0.015460460949976046
1.598861	0.00237213558674089	0.00011311160659118984	0.003416779999349745	0.0016203250723841494	0.0016053268834964568	0.01565028163972819
1.600105	0.00236413498963933	0.00011344372959712034	0.003415038244442903	0.0016288586688494662	0.0016034183298510008	0.01582914318290423
1.601349	0.002360663227943706	0.00011633201359512311	0.003417697698171629	0.001637392265314783	0.0016009866911323456	0.01597698827350639
1.602592	0.002358134541813163	0.00011922622836108898	0.0034202447806160434	0.0016459483778657603	0.0015985515180550872	0.01612504014045904
1.603836	0.002355647309553611	0.0001221026508231657	0.0034226420346813746	0.0016552024890722121	0.0015962541849633344	0.01627267845471071
1.60508	0.0023531704407618063	0.0001249909348211685	0.003425226574220559	0.0016666631766733895	0.001594232531842592	0.016420937098013854
1.606324	0.002350683208502257	0.00012787328805120827	0.0034276987424754317	0.0016785967020734368	0.0015922108787218496	0.016565887319709118
1.607567	0.002348195976242705	0.00013099880276773286	0.003428279327444379	0.0016910931296149957	0.001590189225601107	0.016669689047656366
1.608811	0.0023457191074509006	0.00013487752501556413	0.0034254887738839547	0.0017057736174656197	0.0015881640381217618	0.016687471813798725
1.610055	0.0023432422386590983	0.00013933746252377377	0.0034226794917761455	0.0017226156495396487	0.0015861388506424167	0.01670525457994108
1.611298	0.0023407550063995466	0.00014300267712493545	0.0034199638524052625	0.0017395252298706588	0.0015842515031485765	0.01672386445148541
1.612542	0.0023386926763176675	0.0001442303460932857	0.0034180160834771816	0.0017563447458590275	0.0015826751792117736	0.016760257089172094
1.613786	0.0023367028905100264	0.00014358389238531383	0.003416143228738641	0.001773119229676075	0.0015812119547502575	0.01679644295050829
1.61503	0.00233473383163788	0.00014293743867734197	0.0034142516454527165	0.001788857973552741	0.0015793352103322254	0.016832628811844483
1.616273	0.0023332104018789056	0.00014228505420140706	0.0034123787907141758	0.001800723950695807	0.0015760765317005389	0.016869021449531167
1.617517	0.0023319356953458844	0.00014163860049343514	0.0034105059359756363	0.001810495931872449	0.0015716585834471683	0.016905000534516868
1.618761	0.002330671352280613	0.00014099214678546328	0.0034095695086063665	0.0018205381060770172	0.001567233566476592	0.01693539665803927
1.620004	0.0023294070092153415	0.00014035162384545445	0.0034153566297484544	0.001832449115391404	0.001562819152581824	0.016933535670884837
1.621248	0.002328153029617817	0.00013974668551322385	0.0034211250223431574	0.0018473997962699538	0.0015584047386870557	0.016931467907379913
1.622492	0.0023268886865525453	0.00013934932405969987	0.0034268746863904743	0.0018623504771485035	0.0015538984314686173	0.016929400143874986
1.623735	0.002325634706955021	0.00013997205469581958	0.003432062494016229	0.001877301158027053	0.0015489149858388149	0.01692402395876218
1.624979	0.0023243703638897496	0.00014277137717437672	0.0034365760739361096	0.0018922518389056031	0.0015433342336051569	0.01691823422094839
1.626223	0.0023238625539700915	0.00014557069965293385	0.0034411083824033763	0.0019072250358698134	0.0015378630464881822	0.01691265125948509
1.627466	0.002325189077841851	0.00014838188366741705	0.003445621962323257	0.0019224233936906282	0.0015335652664273032	0.016907068298021792
1.62871	0.002326722871068575	0.00015118120614597417	0.0034501542707905232	0.0019379369767106895	0.001531692056367874	0.016901278560208
1.629954	0.002328256664295299	0.00015398645939249434	0.0034534504951303524	0.001953450559730751	0.0015296421283783098	0.016895695598744705
1.631198	0.0023257797955034943	0.00015685695108660802	0.0034472326173984004	0.0019668926628700497	0.001527588666030143	0.016889285531879433
1.632441	0.0023223805780821084	0.00015996467349924348	0.0034371379303576722	0.0019742554228810217	0.0015255352036819762	0.016882048359612198
1.633685	0.0023189088163864846	0.0001631732189672507	0.0034269496005800153	0.001980244701666706	0.001523478206975207	0.016874604410994466
1.634929	0.002315447418158608	0.00016581241071080563	0.0034158623005278604	0.0019862339804523903	0.0015210960492769892	0.016858889408357034
1.636173	0.0023119963833984807	0.00016625128754007093	0.0034032205310427174	0.001992155710981093	0.0015169679184290396	0.01682683907403069
1.637416	0.0023085453486383516	0.00016645293365081444	0.0033905413044628026	0.0019978747967388513	0.0015128291845052815	0.016794788739704348
1.63866	0.002305083950410475	0.00016665457976155798	0.0033779182635250457	0.002002310465613963	0.0015089343213251097	0.01676315195807899
1.639904	0.0023016225521826006	0.0001668562258723015	0.0033652577654925166	0.002000058857047917	0.0015065380261924813	0.016734616821711023
1.641147	0.002297798432583539	0.00016705787198304504	0.0033532153095237062	0.0019977397002248886	0.0015044880982029174	0.01670422069818862
1.642391	0.0022933214145163462	0.00016739592575693856	0.0033462857469911097	0.001995690736429786	0.0015024452389305588	0.01667237714021277
1.643635	0.0022887925791104124	0.00016835671016695184	0.0033438884929257785	0.0019966138959418653	0.0015003988452995973	0.016609103576962055
1.644878	0.002282387956042067	0.00016967334065474778	0.003341472510313062	0.002001522402615847	0.0014983630547444442	0.01653363020903228
1.646122	0.0022729053830525263	0.00017145257104366122	0.0033390003420581895	0.002006408393204168	0.0014963201954720853	0.01645691618299955
1.647366	0.0022630704521595484	0.00017552107786630993	0.0033360412315712965	0.0020112943837924894	0.0014942879392755347	0.016437272429702762
1.648609	0.0022532147943310757	0.000181362884309909	0.003333044663989633	0.002016202890466471	0.0014922768892306005	0.016425692954075182
1.649853	0.0022435353154543207	0.0001872284138253603	0.0033300480964079697	0.002021178945397434	0.0014900855868969283	0.0164141134784476
1.651097	0.002234684913997417	0.00019309394334081158	0.0033270328002789206	0.0020276860941533087	0.0014868869923614879	0.01640253400282002
1.652341	0.0022254407007660823	0.00019895947285626282	0.003324036232697257	0.0020387189761269377	0.0014833137558141615	0.016390954527192435
1.653584	0.0022157094045505863	0.00020474790238819452	0.00332158279298977	0.002049684309843585	0.001479729916191027	0.016379375051564855
1.654828	0.0022058433832543665	0.0002099373243558587	0.003323155990970143	0.002059546355362869	0.0014761248704162765	0.01639777814675869
1.656072	0.0021935419470373333	0.00021391093889109873	0.00332467300330836	0.002055786169057571	0.0014725480995103474	0.016465394013369748
1.657315	0.0021790849095286893	0.00021789048419430172	0.003326096372909651	0.0020505174050130218	0.0014690314127006642	0.016539833499547057
1.658559	0.002164213333310119	0.0002214252219002764	0.003328193970216815	0.0020452486409684727	0.0014660307422469745	0.01654252159210346
1.659803	0.002155134935562757	0.00022307990616196588	0.003330591224282146	0.0020399798769239236	0.0014636344471143463	0.01642879459933257
1.661047	0.0021511657274152223	0.00022429571359439013	0.0033330072068948626	0.002034733628965035	0.001461248755057526	0.016300179709326217
1.66229	0.0021483157737844857	0.00022551745179477735	0.0033354044609601925	0.0020293973166635045	0.0014590715901582649	0.016171564819319858
1.663534	0.002145465820153749	0.00022673918999516454	0.0033378204435729098	0.0020231828770212157	0.0014575871595451323	0.016043156705664
1.664778	0.0021426158665230127	0.0002279549974275887	0.0033402364261856258	0.0020168333408649643	0.0014561062632906022	0.015914335039307153
1.666021	0.002139765912892276	0.00022944362018631294	0.003340835739701958	0.0020102361277664475	0.001454618298318867	0.015783859162146367
1.667265	0.0021369159592615396	0.00023199978117838526	0.003340554811491177	0.0020011171130739584	0.0014531303333471315	0.015636841176946175
1.668509	0.002134055642163056	0.00023468048829768145	0.0033402176976382396	0.0019913676479829763	0.0014516494370926016	0.015487135099189583
1.669752	0.0021312056885323194	0.00023721885698586468	0.0033413975961235206	0.0019816406989776546	0.001450016563418156	0.015372787777367215
1.670996	0.0021283660983693322	0.0002390692565903346	0.0033462295613489526	0.001971891233886673	0.0014475177718860494	0.015340737443040871
1.67224	0.0021255265082063433	0.00024016644866349792	0.0033513611833325516	0.001962141768795691	0.001444817521913589	0.01532109368974408
1.673483	0.002122686918043356	0.00024126364073666115	0.0033564928053161506	0.001952099594591123	0.0014420536534862803	0.015301656712797785
1.674727	0.0021195364238479233	0.00024231931743408318	0.0033616056987523643	0.0019389051683940896	0.0014389398835573043	0.015282012959500992
1.675971	0.0021161993872330256	0.00024329789414798556	0.003366718592188577	0.0019235717140593117	0.0014356670674912073	0.015262369206204201
1.677215	0.0021128623506181253	0.0002443535708454075	0.0033686476325692737	0.0019086435492664225	0.0014324013201423155	0.015242725452907412
1.678458	0.0021095149505354805	0.00024516015528838156	0.0033628792399745715	0.0018979033764063799	0.0014291355727934238	0.015163736887019266
1.679702	0.0021061779139205806	0.00024553972443801643	0.0033565115338635362	0.0018897075212259704	0.0014259369782579833	0.015049596341547386
1.680946	0.0021028097869024384	0.0002459252243556144	0.0033501625562998858	0.0018814666338742396	0.0014229257047284857	0.014934835467024031
1.682189	0.002099483113755288	0.0002463047935052492	0.0033366780021823997	0.0018733158108651506	0.0014187869708047278	0.014850677492373574
1.683433	0.00209614607714039	0.00024667250111895804	0.0033226690487381232	0.0018650974395990802	0.001413577326224353	0.014771068597433946
1.684677	0.002091834874557168	0.00024704020873266675	0.0033086039096516897	0.00185735190613188	0.0014083570785681698	0.014691046149793338
1.68592	0.0020864769617313823	0.0002474019855784125	0.003294576227660027	0.001855663199707345	0.0014033418237109432	0.01461123047850322
1.687164	0.002080808144873154	0.00024777562396008433	0.0032804923600262075	0.0018619902197779359	0.0013992490364490204	0.01453182835991409
1.688408	0.002074600427692025	0.00024814333157379315	0.0032657342646865155	0.0018682947237628666	0.0013951739209801114	0.01445180591227348
1.689651	0.0020667760095421845	0.0002485466237952802	0.003247792316291304	0.0018744190990625136	0.001391084668076791	0.014375505438941736
1.690895	0.002058277965988716	0.0002509604463562394	0.0032296068967800832	0.001879890507878007	0.0013870130869664847	0.014332702734389783
1.692139	0.0020498317397739884	0.00025340392275701384	0.0032114402058162476	0.001885001659322933	0.0013829450402147807	0.01429568976765162
1.693383	0.002041364786623764	0.00025583553762186217	0.0032027688883768087	0.0018906306807380496	0.0013789759555039524	0.014261985222521338
1.694626	0.0020328874700057922	0.0002579824756244844	0.003198910807615417	0.0018964173147527892	0.0013752401384609018	0.014226833242937607
1.69587	0.0020244516072588144	0.0002600167290358088	0.003195371112159577	0.0019021589165962084	0.0013714972527006462	0.014190440605250923
1.697114	0.002015995017576337	0.000262039120911207	0.003191812688156351	0.0019072025197841528	0.0013677755730920063	0.014153841191213745
1.698358	0.0020075487913616095	0.0002640674435545683	0.003188254264153126	0.0019105349004619018	0.0013660684778869039	0.014117241777176565
1.699601	0.002001185622164258	0.00026609576619792964	0.003184733297244671	0.0019136871524543671	0.0013644250011366499	0.014080642363139387
1.700845	0.001996760421435806	0.0002681062965374018	0.0031943972276955363	0.001916816888361172	0.0013627815243863958	0.01404404294910221
1.702089	0.0019927912132882714	0.0002686341348861128	0.0032066269691382004	0.0019274219647072517	0.001361138047636142	0.014047144594359599
1.703332	0.0019891950899796687	0.0002682011888248105	0.003218875439128251	0.0019388601362227685	0.0013594875021686827	0.014078781375984955
1.704576	0.0019863036824779405	0.0002677504504596191	0.003226423043724566	0.0019502983077382856	0.0013581797894856849	0.01411517401367164
1.70582	0.0019835884539279305	0.0002666295353146036	0.003228820297789897	0.0019617364792538024	0.001359901022125198	0.01417555270801546
1.707063	0.001980717773361697	0.00026508753564421204	0.003230880438002291	0.00197317465076932	0.0013617070793711763	0.014253714168501637
1.708307	0.0019778160023922217	0.0002635336744378943	0.0032329405782146846	0.001984590306199176	0.0013635131366171542	0.014334770497894707
1.709551	0.001974914231422744	0.0002619857439995396	0.0032348508900479946	0.0019968615728841303	0.0013653050564287213	0.014415413274586794
1.710794	0.0019720124604532666	0.0002604318827932218	0.0032367237447865345	0.002009830838224559	0.0013670863731644804	0.014496469603979868
1.712038	0.001969110689483789	0.00025887209081894107	0.0032352067324483173	0.0020228001035649877	0.0013688676899002395	0.014577112380671954
1.713282	0.0019661985550465644	0.0002571996142533625	0.003230206210296416	0.002034733628965035	0.0013706454722773962	0.014652172195900743
1.714526	0.001962374435447503	0.0002552483915935207	0.0032244190891543277	0.002042118905061668	0.001372430323371758	0.01472061516791377
1.715769	0.0019575554229446226	0.00025330309970164204	0.003218613239464855	0.00204898631118811	0.001374211640107517	0.014786783600071381
1.717013	0.0019527571373772386	0.00025174923849532435	0.003209380065603854	0.002055876233400213	0.0013750351456619453	0.014829793080973827
1.718257	0.0019496377335850499	0.0002516840000477309	0.003198985721804959	0.002062788671697976	0.001374876099524824	0.014826898212066932
1.719501	0.0019491091967298948	0.0002516187616001374	0.003188591378006063	0.0020697011099957393	0.001374688778518881	0.014807461235120634
1.720744	0.0019493682834235975	0.00025154759238458076	0.0031781783056597816	0.002074699681012363	0.001374038456535985	0.014788024258174336
1.721988	0.0019496273701173025	0.0002514823539369873	0.0031678026904082717	0.0020623833821560877	0.0013726812628325493	0.014768587281228037
1.723232	0.0019498864568110053	0.0002514171154893938	0.0031574645322515324	0.002048198248189994	0.001371299328618895	0.01474915030428174
1.724475	0.001950145543504708	0.0002513340847379112	0.003147332388116032	0.0020339905981382397	0.0013699209287638433	0.01473033365638692
1.725719	0.001950404630198413	0.00025022503112882177	0.0031372564296226887	0.002020593527170262	0.0013685354601915862	0.01471317121929604
1.726963	0.0019506637168921156	0.0002489973621604715	0.0031271617425819593	0.0020074441331445494	0.0013671570603365345	0.014696629111256637
1.728206	0.0019509228035858182	0.0002478349316397148	0.003118509153689906	0.0019942722230331766	0.0013655842707583344	0.01468132766132019
1.72945	0.0019520835119736103	0.000245616824421536	0.0031109802776409764	0.0019811453450931248	0.0013635520145617837	0.014679673450516248
1.730694	0.0019544567460879304	0.00024304287112557462	0.0031036386870659004	0.0019679734349817516	0.0013615056209308224	0.014684222530227086
1.731937	0.001957089066895958	0.00024037995631016749	0.0030962970964908245	0.001954801524870379	0.001359459227299861	0.014688564833587428
1.733181	0.0019597110242362335	0.00023770517995883435	0.0030889555059157485	0.0019441739324386387	0.0013583777135674358	0.014693113913298266
1.734425	0.0019623226181087645	0.0002350304036075011	0.0030816513724354435	0.0019344469834333175	0.0013576319639022668	0.014697456216658607
1.735669	0.001964913485045796	0.00023235562725616797	0.003078710990495936	0.001924787582684977	0.0013568473362924683	0.014702005296369442
1.736912	0.0019675250789183267	0.00023069501222651543	0.003079179204180571	0.0019180777891581581	0.0013560273650966425	0.014586210540093627
1.738156	0.0019701470362586022	0.0002294910663300173	0.00308028418847631	0.0019136871524543671	0.0013552003251836116	0.014411070971226451
1.7394	0.00197276899359888	0.00022833456657722355	0.0030839737123112333	0.0019095441926928413	0.0013543732852705807	0.014236138178709772
1.740643	0.0019753805874714084	0.00022741529754295167	0.0030945366130365973	0.0019053562007599945	0.0013529560074708991	0.014107936841404402
1.741887	0.0019780025448116866	0.00022691118226609287	0.003107103468332199	0.0019012132409984687	0.0013513761491754938	0.014022538208650985
1.743131	0.0019806245021519644	0.00022647230543682752	0.0031197077807225706	0.0018970477651512824	0.0013498033595972937	0.013946444511669735
1.744375	0.0019802514173130324	0.00022603342860756217	0.003132274636018173	0.0018948186726708961	0.0013491565719730002	0.01387014403833799
1.745618	0.0019755567664231284	0.0002255945517782969	0.003144878948408545	0.001894233254443724	0.0013493863052821756	0.013797151986614128
1.746862	0.001970592665371772	0.00022515567494903158	0.0031567903045456583	0.001893985577501459	0.0013497927565214857	0.013727468356498145
1.748106	0.0019668099996437045	0.00022490065192662064	0.0031680274329768964	0.001889594940797668	0.001350195673402193	0.013653855975722804
1.749349	0.001963545507303042	0.00022487099808680548	0.0031790960044816665	0.0018773236741127135	0.001350602124641503	0.013574453857133673
1.750593	0.0019602602880268855	0.00022487099808680548	0.003190745160955384	0.0018625756380051084	0.0013510050415222105	0.0134933975277406
1.751837	0.0019569957956862235	0.00022487692885476843	0.003205091228252598	0.0018477825697261817	0.0013512383091899885	0.013410480211193095
1.75308	0.001953720939877814	0.0002231510753775224	0.0032203175372769264	0.0018330795657898972	0.0013513761491754938	0.013306885259596337
1.754324	0.0019504564475371516	0.00022109309889434587	0.0032355251177538687	0.0018182864975109705	0.0013515069204437936	0.013184266883754268
1.755568	0.001947181591728742	0.0002190410531791324	0.003250751426778197	0.0018031556879471373	0.001351556401464231	0.013061441731561702
1.756811	0.0019440207340655619	0.0002169771459279928	0.003265977735802525	0.0017847150137912152	0.00135139735532711	0.012939030132070125
1.758055	0.0019410153284186047	0.0002149132386768533	0.0032813164161111658	0.001764878342324344	0.0013511852938109482	0.012816825308929039
1.759299	0.0019380202862393948	0.0002125053468838571	0.0032968611104410455	0.0017456496051703057	0.0013509732322947864	0.012712816804631296
1.760543	0.0019349734267214438	0.00020920190912844115	0.003312499447507852	0.001727951961841179	0.0013507647051372272	0.012670841205481311
1.761786	0.0019311285801868858	0.00020575613294191217	0.003327987956195576	0.0017107947045679039	0.0013505526436210654	0.012672908968986239
1.76303	0.0019246306859088077	0.000202292564451494	0.0033329510212527056	0.001693614931208968	0.0013500507646994823	0.012674769956140669
1.764274	0.0019171171717914136	0.0002000566649294261	0.003333288135105643	0.0016764126417643714	0.0013491707094074109	0.012647889030576641
1.765517	0.001909603657674017	0.0001989001651766324	0.003333082121084404	0.001659210352319775	0.0013482093638674776	0.012584201914624941
1.766761	0.0019020901435566205	0.00019790379615884085	0.003332876107063164	0.0016420305789608392	0.001346979407073739	0.012513277626406001
1.768005	0.001894618083310218	0.00019691335790901238	0.003332670093041925	0.0016321460173558942	0.0013432471243892913	0.012442146561836571
1.769248	0.001887114932660571	0.0001959229196591839	0.0033323329791889876	0.0016270798980822896	0.0013388327104945231	0.012371222273617635
1.770492	0.0018795910550754272	0.00019492655064139237	0.0033308159668507704	0.0016227793257211401	0.001334418296599755	0.012300297985398697
1.771736	0.0018720775409580307	0.00019377598165656168	0.003328456169880211	0.001617803270790177	0.0013300074170635894	0.012209523167532474
1.772979	0.0018645743903083838	0.00019256610499210057	0.003326096372909651	0.0016120841850324188	0.0013256036062446294	0.012098070714617
1.774223	0.0018596621065957684	0.00019135622832763946	0.0033263398440256603	0.0016062300027606972	0.0013211997954256695	0.01198682503805202
1.775467	0.0018625016967587576	0.00019024717471855006	0.003330422667355677	0.001600375820488976	0.0013161845405684426	0.011880128441197874
1.776711	0.0018658283699059081	0.00018939314413187166	0.003335928860286984	0.0015944540899602735	0.0013110102395740948	0.011780048687559488
1.777954	0.0018705852016023005	0.00018858062892093452	0.0033414163246709054	0.0015885999076885521	0.0013058642134485682	0.011683070579178492
1.779198	0.0018753316698309455	0.00018777404447796039	0.0033469037890548267	0.001580584181193426	0.0013014780744226217	0.011586299247147987
1.780442	0.001880088501527338	0.0001869674600349863	0.003352353796343978	0.001563066666549583	0.0012980780214468276	0.011489941467818468
1.781686	0.0018848453332237303	0.00018620832173571656	0.0033540393656086636	0.0015420366425427075	0.0012948829612699896	0.011393583688488949
1.782929	0.0018896021649201227	0.00018582875258608172	0.0033527096387443007	0.001522560228446404	0.0012916949698103572	0.011312320582745384
1.784173	0.0018943382696810184	0.00018636845247071876	0.0033513611833325516	0.0015171113357165709	0.0012884999096335194	0.011247806361391714
1.785417	0.0018990951013774108	0.00018733516764869512	0.0033499752708260316	0.0015172239161448733	0.0012852977807394762	0.011185153127192477
1.78666	0.0019038726600092998	0.00018829595205870834	0.003348420801393044	0.0015173364965731758	0.001283901709091411	0.01112187956394176
1.787904	0.0019084844031572188	0.00018993877478447175	0.0033467914177705152	0.0015174265609158174	0.0012834245706800469	0.011057158566237601
1.789148	0.0019111063604974967	0.00019201454357153743	0.0033451433056005996	0.0015175391413441198	0.0012830711348197773	0.010991403686780976
1.790391	0.0019092823901738238	0.00019412589696638134	0.0033434951934306852	0.0015176517217724223	0.0012828237297175884	0.010925855583674843
1.791635	0.0019069920638014888	0.00019623725036122525	0.0033418658098081553	0.0015146570823795801	0.0012829297604756696	0.010860100704218218
1.792879	0.0019031368537991832	0.00019836046529199535	0.0033438510358310075	0.0015096134791916355	0.0012832231122396932	0.010794345824761594
1.794122	0.0018989603762966845	0.0002004777494548023	0.003351061526574385	0.0015042321347187844	0.0012835164640037171	0.010745133053344371
1.795366	0.001894752808390944	0.00020167576458333733	0.0033602197862458447	0.001496846858622151	0.001283809815767741	0.010722801207491178
1.79661	0.0018905659674206979	0.000201764726102783	0.003369396774464689	0.001488245713899853	0.001284099633173162	0.010711014955513104
1.797854	0.0018863687629827046	0.00020152156461629816	0.0033752588097963184	0.001480094890890764	0.0012843929849371857	0.010699435479885522
1.799097	0.0018821715585447113	0.0002004896109907284	0.003377075478892702	0.0014718990357103542	0.0012837568003887005	0.010769119110001503
1.800341	0.0018779639906389709	0.00019883492672903891	0.0033777871636933472	0.0014632753749023958	0.0012824031410438677	0.010922133609365978
1.801585	0.0018737667862009776	0.00019707348864401458	0.003378517577041378	0.0014544040371521718	0.0012809823288855834	0.011081558175595719
1.802828	0.0018696110356339758	0.0001953061197910273	0.0033792292618420225	0.0014492703696215856	0.0012800139146284446	0.011248840243144176
1.804072	0.0018656521909541906	0.0001935387509380399	0.0033799409466426684	0.00144996836827706	0.0012793388521353296	0.011416122310692636
1.805316	0.0018618798886938703	0.00019177731285301565	0.003378442662851836	0.00145287294332726	0.0012786673240008173	0.011570997797211541
1.80656	0.0018596621065957684	0.00019033020547003267	0.003375221352701548	0.0014547642945227394	0.0012779957958663048	0.011669423340045984
1.807803	0.001862854054662195	0.00019034799777392183	0.0033719813140038746	0.0014546967462657579	0.0012773242677317925	0.011706022754083164
1.809047	0.0018672896188583943	0.00019107155146541328	0.003369246946085606	0.0014537060384966973	0.0012766527395972802	0.011742415391769848
1.810291	0.0018716215483771136	0.0001916468359578286	0.0033672804486101398	0.0014526928146419765	0.0012755146761272119	0.011779635134858503
1.811534	0.0018756322103956396	0.00019200861280357437	0.0033655574222506823	0.001451702106872916	0.0012733445799451562	0.011819542970503562
1.812778	0.0018798190513658857	0.00019228735889783744	0.003363853124438612	0.0014507113991038554	0.0012707079484275442	0.011860691464251576
1.814022	0.0018842649790298345	0.00019256610499210057	0.003362148826626541	0.001447649211454032	0.0012682091568954376	0.011901839957999589
1.815265	0.0018887005432260359	0.00019284485108636372	0.003360463257361854	0.001440691740984948	0.00126582699919722	0.011942988451747603
1.816509	0.0018931361074222349	0.00019312359718062677	0.0033568673762638585	0.001431910467577366	0.0012634660476506187	0.011984757274547094
1.817753	0.0018976338524249246	0.0001934023432748899	0.0033497692568047925	0.0014233768711120489	0.0012611050961040173	0.012032109058809883
1.818996	0.0019029606748474635	0.00019407252005471397	0.003339824398143147	0.0014174551405833464	0.0012587476789160186	0.012089592884246807
1.82024	0.0019082978607377517	0.00019522308903954466	0.0033296547969128764	0.0014136499221067277	0.0012563867273694173	0.012147076709683732
1.821484	0.001913603956224796	0.00019677695024586237	0.0033192604531139805	0.0014098672197157692	0.001254025775822816	0.012192567506792087
1.822728	0.001918723509292373	0.000199119603591265	0.0033086975523886164	0.0014060845173248107	0.0012531810641167713	0.01218533033452485
1.823971	0.001923791245021209	0.00020181810301445044	0.003298134651663252	0.0014023018149338523	0.0012533401102538927	0.012118128020614776
1.825215	0.001928879707685542	0.00020450474090170969	0.0032875904794852735	0.001398519112542894	0.0012537253553415867	0.012051132483055197
1.826459	0.0019339370799466309	0.00020719137878896896	0.003277008850212524	0.0014001177546247871	0.0012544852424411664	0.011983930169145124
1.827703	0.0019390255426109638	0.00020987208590826523	0.00326644594948716	0.001407165289436513	0.0012553935726020596	0.011916934631585543
1.828946	0.0019440829148720524	0.00021257058533145058	0.0032612955989561754	0.0014147532103040905	0.0012563054371215552	0.011835878302192472
1.83019	0.0019491610140686358	0.0002146641464224054	0.003266258664013306	0.0014169147545274952	0.0012572173016410508	0.011719256440514685
1.831434	0.0019542183863297245	0.00021551817700908381	0.003273487883304069	0.0014128618591086111	0.001258125631801944	0.011594570301167688
1.832677	0.001958975218026117	0.00021587402308686653	0.0032815973443219466	0.0014075705789784016	0.0012590374963214399	0.011470297714521677
1.833921	0.0019557210891532045	0.00021635441529187314	0.0032909054323724887	0.001402279298848192	0.001260292193625397	0.011358638485255711
1.835165	0.0019515964289894467	0.00021688225364058415	0.0033001947918756456	0.0013969880187179823	0.0012618685175621999	0.011274894063306236
1.836408	0.001947098683986757	0.0002174100919892951	0.0033095216084735733	0.0013916967385877725	0.0012635049255952484	0.011190529312305282
1.837652	0.0019326209195426182	0.00021796165340985833	0.0033188296965241163	0.0013838611407779302	0.0012655937315294422	0.011106371337654823
1.838896	0.001918143155098477	0.00021853693790227366	0.0033281377845746584	0.001373075935746567	0.001267972354869057	0.011022213363004362
1.840139	0.0019036550271865887	0.00021910629162672594	0.0033336627060533515	0.0013617053124880313	0.0012702590848850017	0.01093950282280735
1.841383	0.0018891772627424499	0.0002196815761191413	0.003331359094724947	0.0013519108152257285	0.0012724433185014683	0.010860721033269696
1.842627	0.0018746787713628118	0.0002210278604467524	0.0033263960296678174	0.0013499519157732678	0.001274684101855578	0.01078421378358746
1.843871	0.0018601595530476792	0.0002232756215047464	0.0033239800470551	0.001353734618164226	0.0012770662595537957	0.010707292981204238
1.845114	0.001845702515539035	0.0002252742903082925	0.00332581544469887	0.001357494804469524	0.0012792504931702622	0.01062086046669836
1.846358	0.0018312972953691317	0.00022640706698923404	0.0033276508423426385	0.0013612549907748219	0.0012803037320338658	0.010512923211741259
1.847602	0.0018193378535877889	0.00022687559765831455	0.0033294862399864075	0.0013650376931657804	0.001280183563841374	0.010402091087877261
1.848845	0.0018089640223719085	0.0002273500590953581	0.003331340366177562	0.001368257493415227	0.0012791338593363731	0.010291465740363758
1.850089	0.0017986523719625165	0.0002278185897644387	0.0033331757638213307	0.0013703965215529715	0.0012765290370461858	0.010181047169200746
1.851333	0.0017891179816342372	0.00022828712043351923	0.0033348051474438602	0.0013719501314635436	0.0012736096568403583	0.010072076032491183
1.852576	0.0017853353159061674	0.0002287615818705628	0.0033355917464340467	0.0013735037413741158	0.0012706726048415172	0.009983368978129887
1.85382	0.0017815526501780998	0.00022887426646186066	0.003335535560791891	0.0013766334772809207	0.0012677355528426765	0.009928366468898874
1.855064	0.0017777803479177795	0.0002277711436207343	0.0033330633925370183	0.001383073077779814	0.0012648020352024382	0.009869435209008503
1.856308	0.0017739976821897119	0.0002257190979055208	0.003324897745876985	0.0013902331930198423	0.0012618508457691864	0.00980388710590237
1.857551	0.0017702253799293916	0.00022431943666624226	0.00331405391694084	0.0013973707921742103	0.0012587688850676348	0.00970752932657285
1.858795	0.001766442714201324	0.00022412372132346183	0.00330322881655208	0.0014045309074142386	0.0012555349469461673	0.009592354899348511
1.860039	0.0017626704119410037	0.0002244380520255032	0.0032924037161633207	0.0014116685065686065	0.0012522939401074945	0.009476973695773678
1.861282	0.0017590535616969064	0.0002247464519595815	0.0032815598872271757	0.0014185809448663698	0.0012496749803828963	0.009361799268549338
1.862526	0.0017618931518598932	0.00022506078266162284	0.0032707160582910308	0.0014253357705645096	0.0012480491754256558	0.009246831617675493
1.86377	0.0017646809246841416	0.00022536918259570123	0.003260040786281354	0.0014320905962626497	0.0012465258668678933	0.009132691072203615
1.865014	0.0017672096108146847	0.00022567758252977954	0.003249646442482458	0.0014364587168807803	0.0012450025583101312	0.009025580922648484
1.866257	0.0017697901142839712	0.00022679256690683194	0.0032392708272309476	0.0014345673656853011	0.001243479249752369	0.008920331760247785
1.867501	0.0017722358926725295	0.0002288564741579715	0.0032303934957702697	0.0014295687946686774	0.001241952406836004	0.008820252006609401
1.868745	0.001774660944125593	0.00023068315069058932	0.0032241007038487763	0.0014245477075663935	0.0012411182982057674	0.008766696931831835
1.869988	0.0017770963590464039	0.00023132367363059813	0.0032181262972328342	0.0014195266204641093	0.0012414540622730237	0.008792130422942416
1.871232	0.0017795110470317178	0.0002308966583372589	0.0032122642619012045	0.0014144830172761649	0.0012420407658010715	0.008817357137702505
1.872476	0.0017819257350170318	0.00023046964304391973	0.0032058778272427845	0.001408020900691611	0.001242942027244759	0.008842790628813086
1.873719	0.001784340423002348	0.00023004262775058048	0.003199416478394823	0.0013984515642859127	0.001244794031152572	0.008868224119923667
1.874963	0.0017867654744554093	0.00022961561245724127	0.0031938728283687446	0.0013885895187666284	0.0012473423037051164	0.008892830505632278
1.876207	0.0017890661642954962	0.00022918859716390203	0.0031923370874831426	0.0013800108901299906	0.001249887041899058	0.008911853929877592
1.87745	0.0017909004980869142	0.00022956816631353684	0.0031923932731252984	0.001375350060398274	0.0012524423831688078	0.008926121498061577
1.878694	0.0017926415606685999	0.00023143042745393295	0.003193236057757642	0.0013732785805175111	0.0012549941900799548	0.008940182289895068
1.879938	0.0017943826232502877	0.00023392728076637484	0.003198255308456928	0.0013712071006367482	0.0012571925611308322	0.008950934660120681
1.881182	0.001795398243089604	0.00023613945721659053	0.003206720611875128	0.0013691581368416457	0.0012580584789884928	0.008949073672966247
1.882425	0.0017962687743804467	0.0002378356568540213	0.0032151671867459417	0.0013670866569608828	0.00125774038671425	0.008947005909461321
1.883669	0.0017971289422035422	0.0002393183488447825	0.0032236512187115273	0.001366276077877106	0.0012574222944400073	0.008944938145956398
1.884913	0.001797999473494385	0.00024080104083554367	0.003232097793582341	0.0013688429116423993	0.00125607570381238	0.008943077158801964
1.886157	0.0017988596413174805	0.00024227780205834183	0.00324031962588453	0.0013730534196609065	0.0012532340794958118	0.00893708064463768
1.8874	0.0017997198091405761	0.00024373677097725083	0.0032465749607112526	0.0013772864437650743	0.0012503995238964491	0.008897379585343115
1.888644	0.0018005903404314189	0.00024503560916115766	0.0032486912865658034	0.0013780970228488509	0.0012475614339384836	0.00879978114791064
1.889888	0.001801450508254512	0.000246008255107097	0.003250788883872968	0.0013717024545212785	0.0012447198096219153	0.008702389486828659
1.891131	0.0018013572370447796	0.0002466902934228471	0.0032502644845461763	0.001364587371452571	0.0012418781853053473	0.008610994339910959
1.892375	0.0018001136209150048	0.0002476451470648974	0.003237510343776721	0.0013574272562125427	0.0012388810492102605	0.008560747686741275
1.893619	0.001798662735430266	0.00024966753894029557	0.0032219281923520702	0.0013502896570581748	0.0012356365080129848	0.008520219522044738
1.894862	0.0017972014864777778	0.00025269816136941147	0.0032063085838326486	0.001345133473441928	0.001232335417078066	0.008480104910049188
1.896106	0.0018025283089003188	0.0002557228530305644	0.003190745160955384	0.0013458765042687235	0.0012287657148893425	0.008439783521703144
1.89735	0.001810093640356454	0.0002587416139237541	0.0031751255524359624	0.00135053733400044	0.0012245315532833118	0.0083994621333571
1.898593	0.0018178455142320586	0.0002617663055849069	0.003160854399328289	0.001355220679817817	0.0012201807578433924	0.008369686338886176
1.899837	0.0018255870246399115	0.00026473168956642933	0.0031521268962466944	0.0013615251838027475	0.0012158334967620754	0.008410421279933205
1.901081	0.0018333596254510105	0.00026687862756905154	0.0031434181217124845	0.0013714772936646738	0.0012114756326049505	0.008468318658071112
1.902325	0.0018411218627943625	0.0002673530890060951	0.003136488559179887	0.0013822624986960374	0.0012071283715236335	0.00852518215445656
1.903568	0.001848853009734468	0.0002678275504431387	0.0031385674279396664	0.0013928450589564564	0.0012027634386493028	0.008578116900182647
1.904812	0.0018566152470778198	0.00026785127351499087	0.0031441110779657448	0.0014027746527327221	0.0011989463313583906	0.00862815677700184
1.906056	0.001861662255871159	0.0002666591891544189	0.0031496547279918213	0.0014125916660806855	0.0011968964033688264	0.008676335666666599
1.9073	0.0018657869160349145	0.0002654611740258838	0.0031551983780178997	0.0014204948121475094	0.0011949631092131514	0.008720999358372986
1.908543	0.0018698390319244343	0.0002642690896653118	0.0031607420280439775	0.0014135373416784252	0.0011938674580463152	0.008770418906140701
1.909787	0.0018718909985385658	0.0002630770053047398	0.003165536536174639	0.0014065573551236806	0.0011943198559474606	0.008820872335660878
1.911031	0.0018721293582967717	0.0002618789901762048	0.003166641520470377	0.0013997124650828988	0.0011947687194900029	0.008826455297124178
1.912274	0.0018720464505547864	0.0002609893749817481	0.003166341863712211	0.0013939258310681588	0.0011952211173911482	0.00878510002702567
1.913518	0.001871973906280551	0.00026098344421378506	0.0031661358496909713	0.0013889948083085169	0.0011956735152922934	0.008741263440721254
1.914762	0.0018719013620063132	0.00026118509032452855	0.003166622791922992	0.0013841088177201956	0.0011961223788348359	0.008692670998355509
1.916005	0.0018718288177320753	0.00026159431331397863	0.003168195989903365	0.0013792228271318743	0.0011963379747096004	0.008601896180489288
1.917249	0.0018717562734578397	0.00026302955916103547	0.0031697691878837387	0.0013743143204578926	0.001195687652726704	0.008508640046417156
1.918493	0.0018716940926513514	0.0002657577124240361	0.0031713423858641117	0.0013714772936646738	0.001194850009737865	0.008415177135994533
1.919736	0.0018716215483771136	0.00026847993491907365	0.0031729155838444855	0.001380663856614144	0.0011940971913554908	0.008321921001922401
1.92098	0.0018722848103129948	0.00027120808818207427	0.0031746386102039417	0.0013945787975523124	0.0011935529001306754	0.00822866486785027
1.922224	0.0018733937013620432	0.00027394217221303783	0.003177241878290512	0.0014085387706618017	0.00119300860890586	0.008164977751898572
1.923468	0.0018745025924110943	0.00027668218701196455	0.003180968859220206	0.0014226338402852537	0.0011924643176810447	0.008171387818763838
1.924711	0.001871497186764137	0.00027952895563422597	0.003184733297244671	0.0014369765868509708	0.0011919164920976266	0.008181726636288465
1.925955	0.0018659734584543816	0.00028243503193611796	0.0031888161205746875	0.0014513193334166879	0.0011913722008728114	0.008192272230163585
1.927199	0.0018604393666768787	0.00028533517747004686	0.0031924307302200693	0.0014656395638967445	0.0011907324819657233	0.008195373875420972
1.928442	0.001854926001834873	0.0002877549307989691	0.003196064068412837	0.0014800273426337828	0.00118973225848116	0.008196200980822943
1.929686	0.001849412636992867	0.0002889114305517628	0.0031996974066056034	0.0014941449283428952	0.001188523507839038	0.008197028086224911
1.93093	0.001843888908683114	0.00029006793030455656	0.0032033307447983713	0.0015066863880557751	0.0011869224433920162	0.00819764841527639
1.932173	0.0018383651803733584	0.0002912244300573503	0.003206964082991138	0.001515287532778073	0.0011839253072969294	0.00819847552067836
1.933417	0.0018328518155313524	0.000292380929810144	0.0032105786926365193	0.001523956225757353	0.0011806030102103945	0.008199095849729839
1.934661	0.0018246024952038393	0.000293567083402753	0.00321391237407112	0.001533277885220786	0.0011772771787652572	0.008211915983460374
1.935905	0.0018119072472123775	0.0002949252292662902	0.0032172085984109506	0.0015463597309895172	0.0011739584160373247	0.008226803880695837
1.937148	0.0017975434809134679	0.00029648502124057097	0.0032204860942033945	0.001559869382385797	0.0011706396533093927	0.008241691777931298
1.938392	0.001783252258888794	0.0002980388824468887	0.003219250010075958	0.0015733790337820767	0.0011674163182637332	0.008261749083929074
1.939636	0.0017693030312998079	0.00029911828221616284	0.0032160848855678267	0.0015868436530070357	0.001164680724705246	0.00828759612774064
1.940879	0.001755602526936777	0.00029862602847523017	0.003212919761059694	0.0016002407239750131	0.0011626095905640657	0.0083136499479027
1.942123	0.001741922749509243	0.0002973449825952125	0.003209735908004176	0.0016117689598331723	0.001160743449221842	0.00833970376806476
1.943367	0.0017282533355494588	0.0002961232443948253	0.0032065707834960447	0.0016169476595350794	0.0011600118369910835	0.008365550811876326
1.94461	0.0017145424677186783	0.00029477102929925105	0.003203443116082683	0.0016221263592369865	0.0011608070676766905	0.008391604632038384
1.945854	0.0017008108729524058	0.00029341288343571385	0.0032056718132215454	0.0016267421567973824	0.0011615987640036945	0.008403184107665966
1.947098	0.0016870896416538782	0.00029193019144495264	0.003211496391458404	0.0016277778967377636	0.0011623657198204795	0.008404631542119415
1.948342	0.0016735031354360769	0.00028921389971787813	0.003217302241147877	0.001626674608540401	0.0011630761258996215	0.008405251871170891
1.949585	0.0016604969834121712	0.0002863552695596905	0.0032244378177017138	0.001625571320343038	0.001163843081716407	0.008433166678487383
1.950829	0.001647760281549718	0.00028352036247335515	0.0032366113735022217	0.0016244680321456752	0.0011645817626643705	0.00852600925985853
1.952073	0.0016350028527517678	0.00028095233994535675	0.0032487849293027296	0.0016233647439483122	0.0011642035862938819	0.00862236703918805
1.953316	0.0016229605032284376	0.00027888250192625413	0.003260958485103239	0.0016235223565479358	0.001163549729952383	0.008718724818517569
1.95456	0.001612068498625152	0.00027682452544307756	0.003273113312356361	0.001630547375274001	0.0011629170797625005	0.00881528937419758
1.955804	0.0016016428500705306	0.00027475468742397494	0.003285249411062099	0.0016383379409125227	0.001162676743377517	0.008911647153527099
1.957047	0.001591248291919156	0.0002726848494048724	0.0032957748546926925	0.001645160314867644	0.0011628110490044194	0.009004696511248737
1.958291	0.0015808330068322817	0.00027053791140225017	0.003299876406570094	0.0016466013443499137	0.0011629453546313218	0.009090508696703139
1.959535	0.0015703969948099132	0.00026756659665276474	0.0033039592299001106	0.0016428861902159368	0.0011630796602582244	0.009170117591642763
1.960778	0.001559971346255292	0.00026406151278660523	0.0033080233246827423	0.001638878326968374	0.0011632175002437297	0.00924745194672697
1.962022	0.0015495664246361676	0.0002605979442961871	0.003305270228217089	0.0016348479476351503	0.0011633588745878375	0.00927040412163164
1.963266	0.0015403325748725824	0.00025756732186707124	0.0033025171317514353	0.0016307950522162665	0.0011636628294276693	0.00926213306761194
1.96451	0.001534674121482103	0.0002566183989929841	0.0032997640352857814	0.001626764672883043	0.001164320220127771	0.009249312933881402
1.965753	0.0015308707288185387	0.00025567540688685995	0.003297010938820128	0.0016305023431026804	0.0011649776108278726	0.009236492800150866
1.966997	0.001527067336154974	0.00025473834554869893	0.0032942391138070896	0.0016377525226853504	0.001165518367694085	0.009223672666420329
1.968241	0.0015252744562345476	0.0002537894226746117	0.0032914485602466652	0.001645160314867644	0.0011638819596610365	0.009192035884794971
1.969485	0.0015250257330085921	0.0002528167767286724	0.0032816348014167176	0.001652545590964277	0.0011622384829107827	0.009078722444725065
1.970728	0.0015249324617988597	0.0002514527000971721	0.0032701167447746976	0.0016770430921628646	0.0011605914718019257	0.00894266360610098
1.971972	0.001524839190589125	0.00024936506977418034	0.0032585612310379077	0.001702171043759945	0.0011589550637688773	0.008806604767476894
1.973216	0.0015247459193793926	0.00024725371637933645	0.003251163454820676	0.0017273665436140068	0.0011573080526600208	0.008706938566539493
1.974459	0.0015246526481696601	0.0002450474706970837	0.003245469976415515	0.0017525395273824086	0.001155639835399548	0.008654003820813405
1.975703	0.0015245490134921781	0.00024181520215722438	0.003239870140747281	0.0017776224468081681	0.0011535580981825594	0.008612234998013914
1.976947	0.0015244557422824459	0.0002383397721308801	0.003234813432953224	0.0017934962871987972	0.001151476360965571	0.008570466175214423
1.97819	0.0015245593769599255	0.00023485248056860975	0.0032294383398536143	0.0017998458233550484	0.0011494405704104177	0.008528697352414932
1.979434	0.0015250050060730952	0.00023136518900633947	0.0032238010470906097	0.0018058576182263932	0.001148412072057033	0.008487135305965933
1.980678	0.0015255128159927557	0.00022788382821203217	0.003223932146922308	0.0018118919291833981	0.0011476239100886318	0.008546066565856304
1.981921	0.0015260309893801612	0.00022506078266162284	0.0032311613662130713	0.001805182135656579	0.001146839282478833	0.008647593753948137
1.983165	0.0015260828067189022	0.00022826932812963007	0.003239607941083885	0.001792573127686718	0.0011460511205104316	0.008752015810946865
1.984409	0.0015254091813152737	0.0002321183965376462	0.0032474739309857528	0.0017797164427745917	0.0011452700272592358	0.008833072140339938
1.985653	0.0015247459193793926	0.00023597339571362528	0.003253766722907246	0.0017669047900337861	0.0011445066058010532	0.00885126845918328
1.986896	0.0015240826574435115	0.00023973943337015868	0.0032597411295231873	0.0017540481051216599	0.0011442698037746725	0.008852302340935744
1.98814	0.0015234090320398832	0.0002434402325790986	0.0032656780790443585	0.0017430827714050125	0.001144252131981659	0.008853129446337713
1.989384	0.0015227457701040043	0.0002471232394841494	0.003271633757112915	0.0017364630422208353	0.0011442556663402617	0.008854163328090175
1.990627	0.001522072144700376	0.00025081217715716323	0.0032776456208236274	0.0017300009256362816	0.0011446479801451612	0.008855197209842638
1.991871	0.0015214088827644949	0.0002545070455981401	0.0032831518137549347	0.001723561325137388	0.0011452947677694546	0.008846512603121953
1.993115	0.0015201134492959791	0.0002581129525196714	0.0032866727806633886	0.0017181799806645368	0.001145941555393748	0.008832245034937966
1.994359	0.0015176883978429156	0.00026097158267785896	0.0032897817195293648	0.001717279337238118	0.0011465883430180417	0.008817357137702505
1.995602	0.0015150146231638966	0.00026300583608918326	0.0032929093869427267	0.0017165363064113226	0.0011472351306423352	0.008802469240467042
1.996846	0.0015141026380020624	0.0002650400895005076	0.0032962617969247124	0.001715770759498867	0.0011478748495494231	0.008777862854758432
1.99809	0.0015176158535686777	0.00026714551212738856	0.00329968912109624	0.0017150277286720715	0.0011483944002640197	0.00874912094203997
1.999333	0.0015238235707498088	0.00026900184249982153	0.0033031351738151533	0.0017142846978452759	0.0011487407674070837	0.008719965476620524
2.000577	0.001530010560995443	0.00027081665749651324	0.003306581226534067	0.0017093311589999733	0.0011490694627571347	0.008690810011201077
2.001821	0.0015361975512410797	0.00027264333402913105	0.003310008550705594	0.0017031167193576847	0.0011490411878883131	0.00866165454578163
2.003064	0.0015424052684222085	0.00027447001056174887	0.0033134358748771217	0.001696902279715396	0.0011482565602785144	0.0086430446742373
2.004308	0.0015486026221355924	0.0002762848255584405	0.003319766123893386	0.0016914759030712233	0.0011473588331934294	0.008634360067516614
2.005552	0.0015548103393167236	0.0002778861329084626	0.0033267331435207536	0.0016932771899240608	0.001146454037391139	0.008627743224300854
2.006795	0.0015609973295623578	0.000279131594180702	0.0033336439775059653	0.0016953486698048238	0.0011455527759474512	0.008621333157435586
2.008039	0.0015673294083564677	0.0002803414708451632	0.003336209788497765	0.001697442665771247	0.0011446515145037636	0.008626295789847407
2.009283	0.0015739516642475223	0.0002815513475096243	0.003334842604538631	0.00169951414565201	0.0011435947412815574	0.008642631121536317
2.010527	0.0015806050105418232	0.0002839829623744726	0.0033328199214210084	0.001701585625532773	0.0011419159209452765	0.008661447769431138
2.01177	0.0015868438181261986	0.00028668146179765806	0.0033307785097559995	0.0017043776201546706	0.0011401452072853256	0.008680057640975465
2.013014	0.0015926266331296568	0.00028938589198880646	0.0033287558266383768	0.0017079801938603455	0.0011383815623425798	0.008697220078066345
2.014258	0.0015984094481331149	0.00029209032217995486	0.0033267331435207536	0.001711875476679606	0.0011376181408843972	0.008701975934127672
2.015501	0.0016041818996688235	0.00029479475237110327	0.003319597566966918	0.0017157932755845274	0.0011372576363069223	0.00867157981060527
2.016745	0.0016099647146722816	0.00029741615181076903	0.003307854767756274	0.0017134741187614993	0.0011369395440326796	0.008620299275683124
2.017989	0.0016157682566112343	0.00029971135901246736	0.003295437740839755	0.0017087007086014803	0.0011366179173998342	0.008569225517111468
2.019233	0.0016215303446791957	0.0003019531893024983	0.0032842942551454435	0.0017037471697561777	0.0011362998251255915	0.008520012745694246
2.020476	0.0016273027962149067	0.0003042009503604922	0.0032787131480245956	0.001698793630910875	0.001135978198492746	0.008476796488441306
2.02172	0.001633095974686112	0.0003072375035575711	0.0032743306679364126	0.001693862608151233	0.0011359357861895137	0.008436888652796248
2.022964	0.001638826972350829	0.0003108671335509545	0.003269948187848229	0.001688503779764042	0.001136002939002965	0.00839698081715119
2.024207	0.001644236702515353	0.00031455014045600536	0.003265565707760046	0.0016826495974923206	0.0011360806948922243	0.008357072981506132
2.025451	0.0016489209899375075	0.000318209424289204	0.003261164499124478	0.0016766603187066366	0.001136024145154581	0.008317165145861073
2.026695	0.0016515636742132824	0.00032189243119425473	0.003256782019036295	0.001670693556006613	0.0011356282969910792	0.008271881125103209
2.027938	0.0016506309621159513	0.0003255754380993056	0.003256501090825514	0.0016584673214929796	0.001135186502165742	0.008222048024634509
2.029182	0.0016497086134863676	0.0003284815144011975	0.0032575686180264813	0.0016417829020185738	0.0011347447073404048	0.008171801371464824
2.030426	0.0016487862648567838	0.00033077079083493284	0.0032586361452274495	0.0016244229999743543	0.0011343029125150679	0.00813561551012863
2.03167	0.0016478535527594503	0.00033301855189292673	0.003264292166537839	0.0016070630979301349	0.0011338646520483333	0.008166425186352019
2.032913	0.0016469312041298666	0.000335568782117036	0.003273562797493611	0.0015896806798002545	0.0011334582008090232	0.008239624014426374
2.034157	0.0016459984920325355	0.000338878150640415	0.003283545113250028	0.0015717578756145234	0.0011330941618729455	0.008312616066150238
2.035401	0.0016450761434029517	0.0003422705499152766	0.0032935274290064446	0.0015518986880619916	0.0011327371916540732	0.0083856081178741
2.036644	0.0016444543353380644	0.00034565108765421216	0.0033035097447628617	0.0015314765983679489	0.001132376687076598	0.00845839339324747
2.037888	0.0016453663204998986	0.00034903162539314767	0.0033135107890666636	0.0015110770247595661	0.0011323943588696117	0.00854234459154744
2.039132	0.0016475115583237626	0.0003524299554359723	0.0033267331435207536	0.0014981527915904583	0.0011324791834760762	0.008651522504607495
2.040375	0.001649563524937892	0.0003566230083858449	0.003343925950020549	0.0014947753787413883	0.0011325604737239385	0.008773520551398089
2.041619	0.0016511905893743504	0.0003620793149118461	0.003362298655005624	0.0014934919618587417	0.0011326417639718005	0.008895105045487697
2.042863	0.001652724382601072	0.00036767795986896037	0.0033761765086182034	0.0014922085449760951	0.0011327230542196624	0.00894100939529704
2.044106	0.001654258175827796	0.0003732706740581116	0.0033829936998664876	0.0014909026120077879	0.0011325569393653356	0.00892239952375271
2.04535	0.0016557816055867726	0.00037283179722884626	0.0033872450801229735	0.0014896191951251413	0.001131761708679729	0.008897586361693608
2.046594	0.0016573153988134965	0.00037112966682345246	0.003391477731832073	0.001482211402942848	0.0011308675159532467	0.00887256642328401
2.047838	0.0016588491920402181	0.0003693800902743542	0.003395729112088558	0.001470435490142424	0.0011299697888681615	0.008847753261224908
2.049081	0.0016603726217991946	0.0003678025059961844	0.003399961763797658	0.0014579165465152047	0.001128612595164726	0.00882107911201137
2.050325	0.0016619064150259187	0.0003661478217344949	0.003402040632557437	0.0014439340573200552	0.0011269797214902802	0.008779310289211879
2.051569	0.0016613675147030141	0.0003642321836824314	0.0033978267093957228	0.0014260112531343236	0.00112531503858841	0.008726789096186776
2.052813	0.0016517502166327495	0.00036062034599293713	0.003390709861389272	0.0014070977411795318	0.0011236574244037453	0.008674061126811182
2.054056	0.001642195099368971	0.00035642136227510146	0.0033839488557831435	0.0013882292613960608	0.001122098772259956	0.00862898388240381
2.0553	0.0016328990687988977	0.00035221051702133963	0.0033788546908943154	0.00136936078161259	0.001120582532419399	0.008591143810263676
2.056544	0.0016249710159715754	0.0003485334408842519	0.0033745845820904448	0.0013504697857434586	0.001117274372767275	0.008554544396226499
2.057787	0.0016173538671766993	0.0003455858492066187	0.003370314473286574	0.0013349787188090575	0.0011130649516714634	0.00851794498218932
2.059031	0.0016097678087850671	0.00034283397287176586	0.003366044364482703	0.001325634543259964	0.0011088661336514597	0.00848113879180165
2.060275	0.0016021713869256856	0.00034009395807283913	0.0033617929842262185	0.0013177088811074798	0.001104759208955126	0.008444539377764472
2.061518	0.0015945956920018008	0.0003373420817379864	0.003357522875422348	0.0013097832189549958	0.0011007865898856948	0.008426963387972606
2.062762	0.0015869889066746719	0.0003345961361710967	0.0033548634216936206	0.0013052800018229023	0.0010968917267055232	0.008425102400818174
2.064006	0.0015794028482830399	0.0003325678135277354	0.0033533276808080186	0.0013026456198006278	0.0010930003978839543	0.00842489562446768
2.065249	0.0015721276939238515	0.00033087161389030453	0.0033518855826593433	0.001300439043405902	0.0010890984659865772	0.008417038123148965
2.066493	0.0015674744969049411	0.000329210998860652	0.0033482335159191906	0.0012980973704972134	0.0010852000684478027	0.008399668909707593
2.067737	0.0015684693898087606	0.00032772237610192783	0.00334327045086206	0.0012956656332458831	0.001082188794918305	0.008378784498307848
2.068981	0.0015694746461803295	0.0003265718071170971	0.0033383073858049297	0.001292378284739455	0.0010809694412003746	0.008356452652454653
2.070224	0.0015704177217454101	0.0003255161304196751	0.003333344320747799	0.0012852406855850872	0.0010804251499755594	0.008333500477549983
2.071468	0.0015710498932780472	0.0003244663844902162	0.003328381255690669	0.0012758965100359936	0.0010799974925846329	0.008310755078995804
2.072712	0.0015715162493267114	0.00032341070779279426	0.003323436919180925	0.0012665523344869	0.0010800858515497005	0.008275603099412073
2.073955	0.001571972241907631	0.0003223550310953723	0.003315589657826443	0.0012565551924536528	0.0010804110125411485	0.008192065453813091
2.075199	0.001572428234488548	0.00032171450815536345	0.003303210088004695	0.001245657406993987	0.0010807361735325966	0.008064277669208707
2.076443	0.0015728738636017177	0.00032183905428258736	0.003289126220370877	0.0012344669124207354	0.0010810613345240449	0.007944554162273533
2.077687	0.0015733194927148877	0.00032219490036037007	0.0032790315333301474	0.001223253901761823	0.00108138296115689	0.007857294542365684
2.07893	0.0015737133044893164	0.0003226100541177832	0.0032738624542517775	0.001212063407188571	0.0010817081221483383	0.007799190387877283
2.080174	0.0015741692970702337	0.00032330988473742246	0.003270210387511625	0.0012008954287009799	0.001082422062586083	0.007741293009739374
2.081418	0.0015708218969875862	0.0003241164691803965	0.0032665770493188573	0.0011938478938892537	0.0010833728050502083	0.0076833956316014656
2.082661	0.0015658267055329881	0.0003249230536233707	0.0032630935395051744	0.0011939379582318955	0.0010843447536659499	0.007625705029814049
2.083905	0.0015607693332718993	0.00032572963806634474	0.0032597598580705735	0.001196955113710398	0.001085111709482735	0.007567394098975155
2.085149	0.0015557534148818043	0.00032653622250931885	0.003256894390320607	0.0012002424622168262	0.0010857125504451937	0.007503706983023457
2.086392	0.0015507996772981974	0.00032713523007358637	0.0032566509192045972	0.001204047680693445	0.0010862851165388304	0.007433609800206488
2.087636	0.0015458459397145884	0.00032577115344208606	0.003259123087459469	0.001208055543941008	0.0010868576826324674	0.00736351261738952
2.08888	0.001540902565598731	0.00032366573081520517	0.003261576527166957	0.001212063407188571	0.0010874373174433096	0.007296930632530926
2.090123	0.0015359591914828716	0.00032156030818832423	0.003261782541188196	0.001216071270436134	0.0010880134178955492	0.0072367587145375995
2.091367	0.0015310054538992647	0.000320077616197563	0.003258954530533001	0.0012200791336836971	0.0010868894918598915	0.007177000349245257
2.092611	0.0015260517163156579	0.0003192532394506998	0.00325582686311964	0.0012219254527078554	0.0010832172932716897	0.007117241983952916
2.093855	0.0015211083421997984	0.0003185830626708758	0.003252699195706278	0.0012189758454863343	0.0010786897799016353	0.007057276842310082
2.095098	0.001516164968083939	0.0003179188166590148	0.003249590256840302	0.001213797145784427	0.0010741339916627592	0.00699751847701774
2.096342	0.0015085167288858186	0.00031725457064715377	0.0032461629326687746	0.0012089561873674267	0.0010695499285550616	0.0069995862405226655
2.097586	0.0015007959454134605	0.00031659032463529277	0.0032397764980103536	0.0012058039353749614	0.001064944659295748	0.0071114522461391255
2.09883	0.0014930855254088496	0.00031500087882119676	0.0032300751104647183	0.0012036198750658962	0.0010603252526020233	0.007247304308412718
2.100073	0.0014838724025807613	0.0003124387870611614	0.003220411180013853	0.0012014358147568308	0.0010557093802669012	0.00737571242206858
2.101317	0.0014731151230581994	0.0003096928414942717	0.0032084998238767408	0.0011992742705334261	0.0010511076453661903	0.0074803412554178
2.102561	0.001462337116600143	0.0003065969806175623	0.0031922247161988303	0.001197090210224361	0.001046986583235446	0.007567394098975155
2.103804	0.0014515487466743371	0.00030242765073954187	0.003174095482329765	0.0011958968576843562	0.0010450815639485923	0.0076546537188830035
2.105048	0.0014407292863452892	0.0002974576671865103	0.003155984977008086	0.0011992067222764446	0.0010441590963532884	0.007741913338790851
2.106292	0.0014299616433549802	0.0002924402374897745	0.0031379306573285624	0.0012052185171477893	0.0010434380871983384	0.007828966182348207
2.107535	0.0014191214560904332	0.0002874346693289647	0.003119838880554269	0.0012112303120191338	0.001043264903626806	0.0078872771131871
2.108779	0.0014083849035033682	0.0002824172396322288	0.0031040507151083793	0.0012219254527078554	0.0010433214533644493	0.00785853520046864
2.110023	0.0014001977639823456	0.00027792764828420396	0.0030918022451183287	0.0012377542609271633	0.0010433780031020926	0.007763418079242074
2.111266	0.0013982287051101992	0.0002751164642697207	0.0030803216455710805	0.0012549340342860992	0.0010434345528397356	0.007669541616118466
2.11251	0.0013964358251897725	0.0002733728184885855	0.003070320601267278	0.0012721813559020165	0.0010434946369359817	0.007587244628622438
2.113754	0.001394642945269346	0.0002717596496026374	0.0030657508357052415	0.0012894061614322735	0.0010435547210322273	0.007519628762011381
2.114998	0.0014035969814037317	0.0002714215958287438	0.0030656197358735443	0.0013066084508768698	0.001043081116979466	0.007452012895400324
2.116241	0.001412965556248043	0.00027212142644838307	0.0030654699074944606	0.0013105937980387723	0.0010418052135238924	0.00738481058149025
2.117485	0.0014222926772213607	0.0002728212570680224	0.0030653200791153773	0.0013057303235361117	0.0010402889736833355	0.007317401491229686
2.118729	0.001431630161662428	0.00027352108768766164	0.003065170250736294	0.001301114525975716	0.001040002690636517	0.007255988915133404
2.119972	0.0014409883730389919	0.00027422091830730096	0.00306404653789317	0.0012945173128771992	0.0010410241202726965	0.0072377925962900614
2.121216	0.001450377674818798	0.0002748258566395316	0.0030601697285843926	0.0012824036587918684	0.001042045549908876	0.007287212144057776
2.12246	0.0014596840688566209	0.00027452338747341624	0.0030544575216318467	0.001266417237972937	0.0010430669795450551	0.0073409739951858346
2.123703	0.0014690319167654355	0.0002734736415439573	0.0030487453146793003	0.0012503632688970247	0.0010440884091812346	0.0073885325557991165
2.124947	0.0014762241633826385	0.0002724238956144984	0.003041890666336245	0.001234354331992433	0.001045109838817414	0.007409210190848369
2.126191	0.001482380063225031	0.0002708581728722546	0.003033500277107587	0.0012183228790021807	0.0010462302304944688	0.00742719973334122
2.127434	0.0014884945091964274	0.00026877647331722583	0.0030249600594998457	0.00120429535763571	0.0010476050959909178	0.007444982499483577
2.128678	0.00149298189073137	0.00026664139685052973	0.00301643857043949	0.001193622733032649	0.0010491354732658856	0.0074629720419764276
2.129922	0.0014908055625042617	0.00026450632038383363	0.003007898352831749	0.001183625590999402	0.0010500225972751623	0.007480754808118786
2.131166	0.0014884737822609307	0.00026237124391713753	0.0029993206781292366	0.0011742138671933268	0.0010492415040239662	0.007471863425047607
2.132409	0.0014862456366950838	0.00026024209821840443	0.002991904173364619	0.0011679093632083963	0.0010474142406263721	0.007358963537678684
2.133653	0.001483841312177517	0.00025841542168578667	0.002985854852559136	0.0011648246594729125	0.001045586977228778	0.007246063650309762
2.134897	0.001481374806853462	0.00025704541428632336	0.002979786803206268	0.0011617399557374284	0.0010437632481897865	0.007139573829806109
2.136141	0.0014789083015294049	0.00025585926069371433	0.0029758350797079486	0.0011586552520019447	0.0010419430535093977	0.007073198621298007
2.137384	0.00147644179620535	0.0002543824994709162	0.0029758912653501043	0.0011555705482664607	0.0010400380342225441	0.0070653411199792905
2.138628	0.0014739649274135476	0.0002521940460925527	0.002978794190194841	0.0011556606126091025	0.0010372953719468515	0.007057483618660575
2.139872	0.00147212023015438	0.00024959043895677604	0.0029818282148712755	0.0011634736943332844	0.0010337574789855521	0.007049626117341858
2.141115	0.0014704620753146795	0.0002469868318209994	0.002984880968095096	0.001175857541446541	0.0010302125173070472	0.00704156183967265
2.142359	0.0014688142839427265	0.00024439508622114877	0.00298791499277153	0.0011882413885597977	0.0010263918756575321	0.007052314209898261
2.143603	0.0014701200808789894	0.00024179740985333522	0.002991435959679984	0.0011977431767085144	0.0010222248668649528	0.007141434816960542
2.144846	0.001473581479106866	0.00023921159502144767	0.002996286653452802	0.001200084849617203	0.0010180295832035518	0.007248131413814689
2.14609	0.001477426325641422	0.00023659612634974493	0.0030012871756047036	0.0011982835627643656	0.0010138413682593563	0.007355241563369819
2.147334	0.0014812608087082328	0.0002339687961421161	0.0030059505839036675	0.0011964822759115282	0.0010096460845979553	0.0074658669108833235
2.148577	0.0014851056552427886	0.00023150159666948948	0.0030084227521585405	0.0011946584729730307	0.001005454335295157	0.007585176865117514
2.149821	0.0014889505017773445	0.00023055267379540236	0.0030073177678628014	0.0011921591874647188	0.001001690243383285	0.0077044868193517045
2.151065	0.0014927849848441555	0.00023084328142559152	0.0030062127835670635	0.0011876559703326254	0.0009984987175650497	0.007823589997235402
2.152309	0.0014966194679109641	0.0002311279582878177	0.0030051077992713244	0.0011816666915469413	0.000995420291222101	0.0079426931751191
2.153552	0.00150046431444552	0.00023141856591800687	0.0030040028149755866	0.0011756999288469177	0.000993568287314288	0.008061796353002798
2.154796	0.0015038531683991586	0.00023169138124430695	0.00300158683236287	0.001171219227800485	0.0009942645559590192	0.008184414728844867
2.15604	0.0015070658434010798	0.0002319582658026439	0.002994975655135824	0.001171174195629164	0.0009962862090797618	0.008315924487758117
2.157283	0.0015102577914675043	0.0002324386580076506	0.0029868474655705616	0.0011743939958786106	0.000998307862200504	0.008446607141269397
2.158527	0.0015155638869545484	0.00023338165011377467	0.002978869104384383	0.0011776137961280575	0.0010003295153212467	0.008545653013155319
2.159771	0.001521543607845221	0.0002344254652752705	0.002972932154863212	0.001180833596377504	0.0010023264279317703	0.00851215524437553
2.161015	0.0015275026018003967	0.00023592001880195783	0.002971340228335453	0.0011840759127126111	0.0010043904933557453	0.008447641023021861
2.162258	0.0015334719592233197	0.0002385532797775497	0.002969748301807694	0.0011796177277518388	0.0010068433382260167	0.008382920025317698
2.163502	0.0015394205897107482	0.00024174996370963082	0.002968156375279935	0.0011641942090744194	0.0010098970240587468	0.008318405803964028
2.164746	0.001545379583665924	0.000244946647641712	0.0029665457202047918	0.001148725658225679	0.001012795198112958	0.008253891582610359
2.165989	0.0015513593045565965	0.0002481374008058301	0.00296529090752997	0.0011325816248071244	0.0010143008348777068	0.008181519859937973
2.167233	0.0015573079350440226	0.00025132815396994816	0.0029654032788142817	0.0011127899855115744	0.0010137247344254672	0.008060969247600826
2.168477	0.0015631218404507249	0.0002551890839138903	0.0029668828340577292	0.001089170611653745	0.0010131521683318305	0.00787176888690016
2.16972	0.0015687284765024654	0.0002610012365176742	0.0029683811178485603	0.0010656413021385574	0.0010125796022381936	0.0076964225416824945
2.170964	0.0015743040221509598	0.0002680885042335126	0.002968474760585487	0.0010431027003924306	0.0010120105705031593	0.007602132525857901
2.172208	0.001577837964653072	0.0002748317874074945	0.0029643170230659287	0.001021599838586685	0.0010113708515960714	0.007594688577240169
2.173451	0.0015759518135229128	0.00028013982473441964	0.002959204129629716	0.001003541937886991	0.0010103105440152622	0.007587658181323424
2.174695	0.0015725007787627835	0.0002839592393026205	0.0029540912361935017	0.0009999843963526373	0.001008610517527365	0.007580627785406678
2.175939	0.0015690601074704038	0.00028777272310285824	0.002948978342757289	0.000998138077328479	0.0010069034223222626	0.0075729770604384536
2.177183	0.0015656090727102767	0.0002915921376710591	0.0029438841778684608	0.0009962692422186604	0.001005525022467211	0.007565326335470231
2.178426	0.0015621580379501497	0.0002954115522392599	0.002938546541863622	0.000999489042468107	0.0010050620214902576	0.007549404556482306
2.17967	0.00155871736665777	0.0002992250360394977	0.00293232866413167	0.0010198210678195082	0.0010049347845805605	0.007505154417476903
2.180914	0.0015552766953653902	0.0003010042664284111	0.002925474015788615	0.0010402431575135514	0.001004811082029466	0.007460490725770518
2.182158	0.0015518256606052608	0.00029894628994523456	0.0029192186809618922	0.001060597698950613	0.001004683845119769	0.007400939136828668
2.183401	0.0015468719230216541	0.0002969535519096516	0.002915491700032198	0.0010810423047303167	0.0010045566082100721	0.007234897727383166
2.184645	0.0015408818386632342	0.0002956191291179665	0.002914218158809991	0.001099302850200955	0.0010046979825541799	0.007069269870638648
2.185889	0.0015345808502723708	0.0002953107291838882	0.0029129446175877836	0.0011075887697240066	0.0010055320911844163	0.006903435237543639
2.187132	0.0015291918470433413	0.0002950023292498098	0.0029116710763655773	0.0011081516718655182	0.0010064439557039122	0.006737393828098137
2.188376	0.0015251293676860741	0.00029469392931573147	0.002910416263690755	0.00110871457400703	0.0010072922017685592	0.0065711456423021425
2.18962	0.0015215021539742273	0.0002943855293816532	0.0029094423792267146	0.0011082192201224998	0.0010079071801654283	0.006408619430815013
2.190863	0.0015178645767946332	0.00029407712944757485	0.002909536021963642	0.001103693486904746	0.0010083030283289305	0.00638070462349852
2.192107	0.0015142373630827862	0.00029392292948053573	0.00291109049139663	0.0010982220780892526	0.0010086988764924324	0.006352996592532522
2.193351	0.001510620512838689	0.00029411864482331617	0.00291271987501916	0.0010927731853594197	0.0010090947246559345	0.006328803759524894
2.194594	0.0015069932991268443	0.00029443890629332056	0.002914143244620449	0.0010873242926295868	0.0010094905728194365	0.006431364829369191
2.195838	0.001503355721947248	0.00029455752165258146	0.002913281731440721	0.0010819429481567352	0.0010097909933006657	0.006534339451914471
2.197082	0.0014997285082354033	0.0002941779525029466	0.002912420218260993	0.0010776648918812467	0.0010094764353850258	0.0066375208508102435
2.198326	0.0014976869050890213	0.0002935552218668269	0.002911558705081265	0.001076133798056335	0.0010082323411568766	0.006740495473355524
2.199569	0.0014969200084756582	0.0002929265604627442	0.002910715920448922	0.0010746252203170836	0.001007037727949165	0.006843676872251298
2.200813	0.0014961531118622973	0.00029230382982662446	0.0029098544072691935	0.001071405420067637	0.0010064227495522958	0.0069443769549411595
2.202057	0.0014949405861357668	0.00029167516842254173	0.0029088243371629963	0.0010604626024366503	0.0010068963536050573	0.006948305705600518
2.2033	0.0014933653390380491	0.00029112953776994153	0.002905790312486562	0.001043462957762998	0.0010073734920164213	0.006889167669359654
2.204544	0.0014917797284725864	0.0002914082838642047	0.0029025128166941176	0.0010264407970036855	0.0010078506304277853	0.006827548316912881
2.205788	0.001490204481374869	0.0002929858681423746	0.002899141678164746	0.0010094861845013543	0.0010083277688391495	0.0066763948047028395
2.207031	0.0014886188708094063	0.0002945634524205445	0.0028940849703706886	0.000992486539827702	0.0010088013728919106	0.006501875564887144
2.208275	0.0014870436237116886	0.00029609359055501004	0.0028888597056501634	0.0009772881820068872	0.0010089780908220454	0.006327976654122925
2.209519	0.0014854580131462261	0.00029755255947391904	0.002883634440929637	0.0009692049072547796	0.001008356043707971	0.006153457414307229
2.210763	0.0014838724025807613	0.00029906490530449547	0.0028784279047564965	0.0009638235627819281	0.0010075537443051587	0.0059795585035430105
2.212006	0.0014821520669345701	0.00030066621265451753	0.002873221368583356	0.0009588249917653046	0.0010064969710829525	0.00580710702723224
2.21325	0.0014789704823358954	0.0003022734507725027	0.0028680522895049862	0.0009556727397728394	0.0010047580666504258	0.005708474708047303
2.214494	0.0014746800066881675	0.00030387475812252476	0.00286327650992171	0.0009544793872328346	0.0010029590781216531	0.005681800558833766
2.215737	0.001470399894508189	0.00030512021939476416	0.0028586692872649027	0.0009532860346928299	0.0010012307767649344	0.00565512640962023
2.216981	0.0014664306863606542	0.00030423060420030747	0.002854436635555803	0.0009520926821528251	0.0009993328261952861	0.005627004825953246
2.218225	0.0014627723822455655	0.00030208366619768526	0.0028549423063352086	0.0009508993296128204	0.0009974207381912273	0.005588544424761634
2.219468	0.0014591348050659713	0.0002998418359076543	0.00285737701749531	0.0009501112666147041	0.0009955192532629766	0.005550084023570024
2.220712	0.0014554868644186276	0.0002970603057329863	0.0028598304572027967	0.0009513946834973507	0.0009938086236992714	0.005511623622378413
2.221956	0.0014518389237712862	0.0002941482986631314	0.0028622651683628984	0.0009547946124320811	0.0009925857356227383	0.005473163221186803
2.2232	0.001448201346591692	0.00029124222236123943	0.0028646998795230005	0.0009582395735381325	0.0009913098321671647	0.005434496043644699
2.224443	0.0014445637694120979	0.00028833021529138444	0.0028671720477778722	0.000964926850979291	0.0009895744620932406	0.0053811477452176265
2.225687	0.0014409158287647542	0.00028543600052541865	0.002869906415696141	0.0009846059098465388	0.0009872594572084745	0.0052976100996186435
2.226931	0.0014382731444889817	0.0002825062011516745	0.0028732026400359713	0.0010059736751383214	0.000984944452323708	0.005222343508039363
2.228174	0.0014405323804580748	0.0002794222018108912	0.0028764052216388738	0.0010280169229999181	0.0009826223787217363	0.005142527836749245
2.229418	0.0014462737415905393	0.0002759586333204731	0.00287833426201957	0.0010501052030328357	0.0009803038394783673	0.005090006643724143
2.230662	0.0014520980104649889	0.00027219852643190265	0.002878540276040809	0.001071990838294809	0.0009779853002349981	0.0051160604638862016
2.231905	0.001458119185226653	0.0002664753353475645	0.002878765018609434	0.0010883600325699682	0.0009756738297088347	0.005156588628582738
2.233149	0.0014642543581335485	0.00025913304460931504	0.002878971032630673	0.001085590554033731	0.0009735001991681761	0.005197323569629766
2.234393	0.0014703791675726944	0.0002517907538710656	0.002879177046651912	0.0010828210754974933	0.0009715103552748579	0.005237851734326302
2.235636	0.0014765039770118405	0.00024443660159689014	0.002879401789220537	0.0010792185017918189	0.0009698173975041661	0.005271556279456584
2.23688	0.0014825873325799927	0.00023708838009067765	0.0028796078032417762	0.0010567924804739943	0.0009689267391362866	0.005243227919439108
2.238124	0.001488297603309213	0.00022973422781650212	0.002879870002905172	0.0010322724631897462	0.000968036080768407	0.005202906531093064
2.239368	0.0014939146028287009	0.00022225552941510266	0.002880132202568568	0.0010077299298198378	0.0009671489567591301	0.005162378366396528
2.240611	0.0014999046871871208	0.00021401769271443347	0.0028804693164215054	0.0009832324286212502	0.0009662582983912506	0.005128053492214768
2.241855	0.0015055009597711119	0.00020548924838357513	0.002881686672001556	0.000958644863080021	0.0009653711743819737	0.005119368885494082
2.243099	0.001508102190175893	0.00019785041924717347	0.002883578255287481	0.0009347327801086055	0.0009645193939587239	0.005115853687535709
2.244343	0.0015068585740461182	0.0001951815736638033	0.002885357467289093	0.0009245329933044141	0.000964074064774784	0.005112131713226843
2.245586	0.0015063404006587105	0.00019251865884839625	0.0028873052362171753	0.0009177331354349532	0.0009643674165388078	0.0051084097389179775
2.24683	0.001507625470659479	0.000189843882497063	0.0028892904622400276	0.0009113610831930413	0.0009645406001103398	0.005104687764609113
2.248074	0.0015098017988865872	0.00018718096768165598	0.0028912944168102642	0.0009148510764704136	0.0009638867437688411	0.005156588628582738
2.249317	0.0015119677636459457	0.00018451212209828576	0.002896014010751385	0.0009279329222391446	0.0009631445284622748	0.005225858705997735
2.250561	0.0015141440918730537	0.00018203899185769614	0.002905134813328073	0.0009410147680078756	0.0009623987787971057	0.005296162665165196
2.251805	0.001516320420100162	0.0001811612381991655	0.0029147425581367826	0.0009540740976909462	0.000961649494773334	0.005366259847982164
2.253048	0.0015184863848595204	0.00018287523014048543	0.0029233015042919087	0.0009671784595453377	0.0009609037451081652	0.005321802932626269
2.254292	0.0015206627130866287	0.00018451212209828576	0.002930156152634964	0.000979990112286143	0.0009601615298015987	0.00525398028966472
2.255536	0.0015228286778459896	0.0001857575833705252	0.0029368609725989366	0.0009870151310122086	0.0009594334519294432	0.005185950870352677
2.256779	0.00152404120357252	0.00018683698313979937	0.0029435470640155233	0.000991563380315623	0.0009588326109669848	0.005117714674690142
2.258023	0.0015229634029267133	0.00018792231367703656	0.002950251883979495	0.0009960891135333766	0.0009582741823077587	0.005049271702677114
2.259267	0.0015210772517965543	0.0001889957826783476	0.002956937975396083	0.0010001194928666002	0.0009581646171910751	0.005026526304122935
2.260511	0.0015182376616335652	0.0001900811132155848	0.0029636427953600546	0.0010007049110937723	0.000959203718620268	0.005041827754059382
2.261754	0.0015135015568726695	0.00019113085914504379	0.0029587921015872365	0.0010013128454066048	0.0009602428200494607	0.005063125718160114
2.262998	0.0015087550886440245	0.00019211536662690922	0.0029513194111804634	0.0010019207797194376	0.0009612819214786536	0.005084423682260844
2.264242	0.0015040086204153817	0.00019438685075675533	0.002943659435299836	0.00100252871403227	0.0009623280916250519	0.005187398304806125
2.265486	0.0014992725156544838	0.00019689556560512322	0.0029379659568946745	0.0010031141322594422	0.0009633671930542446	0.005359229452065417
2.266729	0.0014945364108935883	0.00019917891127089552	0.0029327406921741492	0.0010031816805164235	0.000964307332442562	0.005542846851302785
2.267973	0.001489779579197196	0.0001995406881166412	0.0029275154274536227	0.000999781751581693	0.0009645193939587239	0.005726877803241138
2.269217	0.0014850020205653066	0.0001998490880507196	0.0029222901627330975	0.0009963818226469627	0.0009644310349936565	0.005909874873427027
2.27046	0.0014802659158044112	0.0002001574879847979	0.002917046169465186	0.0009926666685129858	0.0009643320729527809	0.006093492272664394
2.271704	0.0014754883571725219	0.00020046588791887621	0.002911839633292046	0.0009809808200552037	0.0009651909220932362	0.0062760757901493
2.272948	0.001470607163863153	0.00020076835708499147	0.0029178327684553727	0.000965985107005333	0.0009663537260735234	0.006458866083984697
2.274191	0.00146578815136027	0.00020107675701906986	0.002929968867161111	0.0009509893939554624	0.0009675377362054267	0.0066408292724181245
2.275435	0.0014619847586967057	0.0001998135034429413	0.00294270427938318	0.0009359261326486102	0.0009687076089029194	0.0067613798847552704
2.276679	0.0014597877035341029	0.00019694894251679067	0.0029550276635627714	0.0009209754517700605	0.0009698810159590147	0.006808318116317075
2.277922	0.001457590648371498	0.00019404286621489873	0.0029671637622685097	0.0009066552212900037	0.0009710685604495208	0.0068430565431998195
2.279166	0.0014553935932088951	0.00019333710482729642	0.002979262403879476	0.0009002381368767708	0.000972302051601862	0.006876967864680595
2.28041	0.0014531965380462902	0.00019414962003823355	0.0029913423169430574	0.0009000129760201662	0.0009736132986434624	0.006908397869955459
2.281654	0.0014509994828836876	0.00019499771985694898	0.003003422230006639	0.0009007560068469615	0.0009749351487608709	0.006941275309683773
2.282897	0.0014488024277210826	0.00019584581967566433	0.003015520871617605	0.0008999454277631848	0.000976122693251377	0.007012819926954188
2.284141	0.0014465950090907303	0.00019669391949437973	0.003026027586700814	0.0008964779505714729	0.0009767942213858895	0.007108764153582722
2.285385	0.0014443979539281275	0.00019754201931309516	0.0030337999338657536	0.0008926276999235332	0.0009774198028585667	0.007206776143716181
2.286628	0.0014443772269926308	0.00019771994235198644	0.003041291352819912	0.0008887549331899329	0.0009780489186898469	0.007313886293271313
2.287872	0.0014486573391726092	0.0001963202811127079	0.003048576757752832	0.0008849046825419932	0.0009786745001625242	0.007446636710287518
2.289116	0.0014522949163522033	0.0001948850352656511	0.0030553003062641897	0.0008810544318940533	0.000979303615993804	0.007590966602931305
2.290359	0.001452263825948959	0.00019355654324192906	0.003061948940586006	0.0008770690847321508	0.0009800776405277946	0.007735503271925583
2.291603	0.0014474966307848171	0.00019265506651154626	0.0030685975749078216	0.0008727685123710016	0.0009821735151791938	0.007879419611868386
2.292847	0.0014428848876369006	0.00019175952054912651	0.0030752649377770234	0.0008683778756672108	0.0009843683518714684	0.008023749504512172
2.294091	0.0014378482423113086	0.0001908699053546698	0.0030819135720988396	0.0008681977469819271	0.0009865667229223458	0.008047528784818812
2.295334	0.0014327390527114788	0.00018997435939225004	0.003088168906925562	0.0008856702294544491	0.0009886484601393341	0.00797784515470283
2.296578	0.0014276402265793987	0.00018908474419779327	0.003090828360654288	0.0009061373513198131	0.0009905499450675848	0.007892239745598922
2.297822	0.001422562127382813	0.00018819512900333657	0.0030930008721509945	0.0009265594410138562	0.0009924408269200277	0.007812010521607821
2.299065	0.0014174425743152359	0.0001917476590132004	0.003095304483479398	0.0009470490789648807	0.0009943352431310733	0.007782441503487387
2.300309	0.0014117323035860157	0.00019591105812325778	0.0030976642804499584	0.0009674936847445842	0.0009962331937007213	0.007777892423776552
2.301553	0.0014015346513218529	0.0002001100418410935	0.003100005348873133	0.0009879382905242878	0.0009981276099117668	0.007773136567715225
2.302796	0.0013875439698618753	0.0002050978176980142	0.0031023276887489223	0.0010072796081066285	0.0009978766704509753	0.007768587488004388
2.30404	0.0013737501942891121	0.00021044143963271753	0.003104668757172097	0.001026035507461797	0.000997459616135857	0.007764038408293553
2.305284	0.0013620187487982278	0.00021583250771112518	0.003106991097047886	0.0010447013424743237	0.0009970460961793415	0.00779484808451694
2.306528	0.0013553550390361772	0.0002212117142536068	0.0031093321654710607	0.0010514336520868032	0.0009963003465141725	0.007867633359890311
2.307771	0.0013487120562096259	0.0002265731284921993	0.003106391783531554	0.001052964745911715	0.0009947629005219994	0.007953238768994219
2.309015	0.0013420483464475776	0.00023194047349875483	0.0030989378216721656	0.0010539329375951149	0.000993172439150786	0.008038637401747635
2.310259	0.0013353742732177798	0.00023710024162660375	0.0030905474324435076	0.0010549236453641754	0.0009915784434209698	0.008080406224547126
2.311502	0.0013287312903912283	0.00024014865635960876	0.003080021988812914	0.0010558918370475756	0.0009899879820497563	0.008094260240030125
2.312746	0.0013220883075646746	0.00024314962494890937	0.0030653575362101482	0.0010568825448166361	0.0009883975206785426	0.008105632939307213
2.31399	0.0013154349612703737	0.00024485768612226633	0.003049456999479946	0.0010478761105524495	0.0009871675638848043	0.008117005638584304
2.315233	0.0013088541592503106	0.00024361222485002693	0.0030334440914654304	0.0010304486602512484	0.0009862097527034736	0.008128378337861392
2.316477	0.0013027500767466614	0.00024238455588167666	0.003017393726356145	0.0010118503734957032	0.000985269613315156	0.008123208929099079
2.317721	0.0012967185385172478	0.00024105013308999156	0.0030014931896259426	0.0009982956899281025	0.0009843294739268387	0.00808412819885599
2.318964	0.001291049721659019	0.0002396741949225652	0.0029853866388745015	0.000987803194010325	0.0009832479601944136	0.00803181378218138
2.320208	0.001287992498673321	0.0002382923259871757	0.002967725618690071	0.000977715987634436	0.0009821699808205912	0.007979706141857263
2.321452	0.0012860130763334271	0.00023691638781974934	0.0029495214706314653	0.000967628781258547	0.0009811909634876441	0.007892653298299907
2.322696	0.0012840232905257862	0.00023596153417769917	0.002931261136930703	0.0009575415748826581	0.0009801766025686702	0.007763418079242074
2.323939	0.001282033504718145	0.00023529728816583815	0.0029220654201644724	0.0009474093363354481	0.0009791021575534502	0.007622189831855677
2.325183	0.001280043718910504	0.0002346864190656445	0.00291772039717106	0.0009389207720414522	0.0009774692838790046	0.007480754808118786
2.326427	0.0012780642965706103	0.0002330554578758072	0.002913768673672742	0.0009330440736840704	0.0009750906605393895	0.007338906231680908
2.327671	0.0012760848742307167	0.00023104492753633508	0.0029098731358165784	0.0009275501487829167	0.0009725317849110371	0.007207189696417166
2.328914	0.001274209086568305	0.00022899881258908457	0.0029059588694130313	0.0009224615134236512	0.0009699693749240821	0.007162939557411765
2.330158	0.0012737427305196405	0.00022695862840979719	0.002902025874462097	0.0009204350657142093	0.0009680042715409828	0.007162939557411765
2.331402	0.0012768206804408355	0.0002249184442305098	0.00290425457160096	0.0009190615844889208	0.0009665021691348366	0.007162939557411765
2.332645	0.001279888266894281	0.00022287826005122242	0.0029104911778802967	0.0009177331354349532	0.0009650813569765525	0.007163146333762258
2.333889	0.0012829765802832257	0.00022058898361748715	0.0029173832833181237	0.000916314622038344	0.0009636605448182684	0.007163766662813735
2.335133	0.0012861788918173973	0.0002178667611224496	0.0029154167858426567	0.0009148510764704136	0.0009622397326599845	0.007165007320916691
2.336376	0.0012894122937548154	0.00021505557710796636	0.0029059963265078022	0.0009133650148168228	0.0009609214169011785	0.007166247979019646
[truncated: 21,924 more rows]
