# Supplementary material for: Bond-centric modular design of protein assemblies
Source: Nat Mater. 2025 Jul 31;24(10):1644–52. doi: 10.1038/s41563-025-02297-5 (PMC12484077; doi:10.1038/s41563-025-02297-5)
Supplement: Supplementary file 4 — SAXS pattern source data. [file 41563_2025_2297_MOESM4_ESM.csv]

q	0	0.5:1	1:1	2:1	simulation
0.003651	20.1739636
0.003820000000000001	15.4081926	1.8149339199999999	0.35074291333333335	0.0164842059	0.0005014505186810903
0.0039900000000000005	15.693866	1.7082127733333332	0.305558995	0.015625788466666665	0.0005010680594374187
0.0041600000000000005	14.5714697	1.58772789	0.2625762613333333	0.013879254733333332	0.0005006848611137545
0.0043300000000000005	13.256063000000001	1.5013656366666668	0.24569744266666668	0.012844036866666667	0.0005003009231114949
0.004499	13.5437709	1.3980843533333334	0.23105710066666668	0.0117366438	0.0004999162448364736
0.004668999999999998	11.991125	1.3109785833333332	0.21519541033333334	0.010718122406666666	0.0004995308256989932
0.004839000000000001	11.4845433	1.1945764700000001	0.195588129	0.009666834126666668	0.0004991446651138595
0.005009000000000003	11.348230699999998	1.0956798233333334	0.178770443	0.008361575440000001	0.0004987577625004155
0.005179	10.393710800000001	1.013299828	0.16250378833333334	0.007894933866666665	0.0004983701172825744
0.0053479999999999995	9.89571181	0.9505492023333333	0.15012755000000003	0.007100338613333333	0.0004979817288888549
0.005518	8.89186876	0.89986914	0.138351935	0.00703003651	0.0004975925967524139
0.005688	8.93861203	0.8652658693333333	0.12986045200000002	0.006257718586666666	0.0004972027203110822
0.005858000000000001	8.01617888	0.8284804960000001	0.12090299866666668	0.006133094739999999	0.0004968120990073985
0.0060279999999999995	7.963452210000001	0.8027986513333333	0.11536449733333332	0.00540796285	0.000496420732288643
0.006197000000000001	7.229531139999999	0.7664900930000001	0.10662774496666667	0.004922925316666667	0.0004960286196068736
0.006367000000000002	7.21516693	0.7146943613333333	0.10071654380000002	0.00416030036	0.0004956357604189596
0.006537	7.079690749999999	0.6826122446666666	0.09343221116666667	0.0035608616500000002	0.0004952421541866172
0.006707000000000002	6.362087560000001	0.62653112	0.0894843513	0.0031417853466666674	0.0004948478003764439
0.006877000000000001	6.23567032	0.6168656976666667	0.08595138819999999	0.0028182601633333334	0.0004944526984599551
0.0070459999999999984	5.67545649	0.5830270086666667	0.0817846013	0.0025916545100000007	0.0004940568479136175
0.007216000000000002	5.93609322	0.5597587123333333	0.07935245889999999	0.002405926163333333	0.0004936602482188865
0.007386000000000002	5.312953820000001	0.5210519323333332	0.07439881686666666	0.0022155641800000003	0.0004932628988622399
0.007556000000000002	5.162397909999999	0.4839934113333333	0.07160648723333334	0.00205383175	0.0004928647993352154
0.007726000000000002	4.58675149	0.471250837	0.06671066573333334	0.0019209760066666668	0.0004924659491344451
0.007895000000000001	4.49905809	0.457163684	0.06373438470000001	0.0017804546966666665	0.000492066347761692
0.008065	4.39889104	0.4465230273333334	0.061256395333333324	0.001679314713333333	0.0004916659947238862
0.008235000000000001	4.21619007	0.42798596733333333	0.05931845263333333	0.0015818942033333332	0.0004912648895331612
0.008404999999999998	3.60604572	0.4208759606666666	0.05600370873333334	0.0014832249600000003	0.0004908630317068895
0.008574	3.69563044	0.4006952293333333	0.05314189660000001	0.00136951987	0.0004904604207677201
0.008743999999999997	3.8588118	0.39186307233333334	0.05209154786666668	0.0012888389633333333	0.0004900570562436143
0.008913999999999997	3.81429723	0.3759736036666667	0.0499952916	0.0012298669966666665	0.000489652937667883
0.009083999999999997	3.6336312399999997	0.36751311133333325	0.048610634933333334	0.00117569861	0.0004892480645792233
0.009254	3.5838419999999998	0.34490712633333337	0.0465402218	0.00111308762	0.0004888424365217552
0.009422999999999997	3.3825570799999998	0.32967921866666666	0.0453413802	0.0010696767133333335	0.0004884360530450599
0.009593	3.11169915	0.314934683	0.043951820700000005	0.0010188375566666668	0.0004880289137042149
0.010018000000000003	2.6360256199999994	0.31526853033333335	0.04223698283333333	0.0009905229683333332	0.00048762101805983394
0.010357	2.50002804	0.30663049000000003	0.04143371593333334	0.000946911487	0.0004872123656781024
0.010696999999999998	2.38091113	0.3012480656666667	0.038823174300000006	0.0009011976640000001	0.00048680295613081644
0.011036000000000002	2.28126906	0.28995283600000005	0.03722360596666667	0.0008468306513333334	0.00048639278899541944
0.011376000000000002	2.17225094	0.272668986	0.035366918766666665	0.0007914594003333335	0.00048598186385504096
0.011715999999999997	2.0731445500000003	0.25568311400000004	0.034841337533333336	0.0007668966433333334	0.000485570180298534
0.012055	1.93989143	0.2432264603333333	0.0332376643	0.0007337243496666667	0.00048515773792051387
0.012394999999999998	1.81974379	0.24439075799999999	0.03217500723333333	0.0006993563893333334	0.0004847445363213957
0.012733999999999999	1.74460367	0.23684966833333335	0.0309299965	0.0006605974096666667	0.0004843305751074334
0.013074	1.65148428	0.23374273099999998	0.029772229199999996	0.0006169691133333334	0.0004839158538907581
0.013413	1.5403787999999998	0.22935904066666668	0.029056984999999997	0.0005839399253333333	0.00048350037228941586
0.013752999999999996	1.46463722	0.224157025	0.02831485723333333	0.00055713777	0.0004830841299274084
0.014093	1.3698168599999998	0.2121248726666667	0.027390696566666668	0.0005440422606666668	0.00048266712643473
0.014431999999999995	1.30725569	0.2062828436666667	0.02618633736666667	0.0005293102296666666	0.0004822493614474077
0.014771999999999995	1.2904675099999998	0.20395232033333333	0.025567715100000006	0.0004997386363333334	0.0004818308346075399
0.015111000000000001	1.18126135	0.20101220566666667	0.02521367546666667	0.0004801874946666667	0.00048141154556333626
0.015450999999999996	1.09480918	0.19223418633333333	0.02486947926666667	0.000457952756	0.00048099149396915616
0.015791	1.06228116	0.18739563299999998	0.024025062666666666	0.00045359949799999997	0.00048057067948554914
0.01613	0.994740647	0.182618701	0.023160527533333336	0.00044073590399999995	0.0004801491017792939
0.01647	0.981288594	0.175630641	0.022758638700000004	0.0004278566679999999	0.0004797267605234384
0.016809	0.952525981	0.17040884533333334	0.02197104896666667	0.00040861544733333333	0.00047930365539733985
0.017149	0.8643918829999998	0.16344062566666664	0.0211366757	0.0003989774473333333	0.000478879786086704
0.017488000000000004	0.8487042520000001	0.155288502	0.020158654833333334	0.0003892355116666666	0.00047845515228362687
0.017828000000000004	0.8083320769999998	0.14608018066666664	0.020146678266666666	0.0003745498963333333	0.00047802975368663284
0.018168000000000004	0.77229758	0.13815585333333333	0.019777034433333333	0.0003447811	0.0004776035900007171
0.018507	0.7599285429999998	0.130437047	0.01924152226666667	0.00032580267100000007	0.00047717666093738474
0.018846999999999996	0.706977667	0.12490580833333333	0.018620966	0.0003118710666666667	0.000476748966214692
0.019186	0.6687620120000002	0.11878513333333333	0.018398361300000002	0.0003035282123333334	0.0004763205055572869
0.019526	0.6430718979999999	0.11472141533333331	0.018254548566666664	0.0002945202516666667	0.0004758912786964505
0.019866000000000005	0.618121565	0.108599824	0.0176004058	0.0002884668056666667	0.0004754612853701373
0.020205000000000004	0.6047136329999999	0.10341993953333332	0.0174430673	0.0002825996956666667	0.0004750305253230163
0.020545	0.5731920610000001	0.0977628731	0.01698517273333333	0.0002724238943333334	0.00047459899830651315
0.020884000000000003	0.562781176	0.0947313118	0.0168332248	0.0002658905533333333	0.00047416670407885044
0.021224000000000003	0.545188379	0.09110782123333333	0.0164108281	0.00025848242399999997	0.00047373364240509
0.021563	0.5110397170000001	0.08810187683333333	0.015844484166666666	0.0002538339876666667	0.00047329981305717405
0.021902999999999995	0.49038903	0.0830680096	0.014782423633333331	0.00023971358033333335	0.0004728652158139671
0.022243	0.452374497	0.07949293886666668	0.0143439199	0.0002316930936666667	0.00047242985046129775
0.022582	0.4466074560000002	0.07634088523333334	0.0141487676	0.00022713304166666667	0.00047199371679200057
0.022922000000000005	0.42109157799999997	0.07338446536666667	0.014123927666666668	0.00022623363966666667	0.00047155681460595835
0.023261	0.42214590699999993	0.07009549633333334	0.013317641133333334	0.00021858083166666667	0.0004711191437101444
0.023601	0.39822339100000004	0.0669553994	0.012913196166666667	0.00021326129233333334	0.0004706807039186645
0.023941000000000004	0.392612508	0.06436215993333333	0.012223401266666668	0.00021031519366666667	0.00047024149505279925
0.02428	0.37761322399999997	0.06232814566666667	0.012106129933333333	0.0002063052	0.0004698015169410474
0.02462	0.36987804399999996	0.0602955475	0.011131589570000001	0.00019304849566666667	0.0004693607694191678
0.024958999999999995	0.33782453500000004	0.057159807566666665	0.010738899403333335	0.00018526014900000003	0.00046891925233022246
0.025299	0.3353905270000001	0.05504334573333334	0.009849950173333333	0.00018056407533333335	0.0004684769655246193
0.025638	0.3338036970000001	0.05251352996666667	0.009507352563333332	0.00018477319366666672	0.00046803390886015556
0.025978000000000005	0.31841062000000003	0.05133998733333334	0.009002816673333332	0.00017573772566666668	0.0004675900822020602
0.026318000000000005	0.29890005399999997	0.04912078046666666	0.008452999006666666	0.00016870885366666662	0.0004671454854230384
0.026657	0.282246843	0.04797768996666666	0.00804214994	0.0001625098993333333	0.0004667001184033127
0.026997000000000007	0.29050077899999993	0.04699190463333333	0.007709819983333333	0.00016022548533333334	0.00046625398103066954
0.02733600000000001	0.267360996	0.045125621533333334	0.007490784853333334	0.00015568700066666668	0.00046580707320049996
0.027675999999999996	0.26935241	0.04319042806666667	0.007285020873333332	0.00015420261166666666	0.00046535939481584537
0.028015	0.25320271	0.04155894803333333	0.006970220603333333	0.00015034408066666666	0.00046491094578744014
0.02835500000000001	0.25324901200000005	0.041072249666666664	0.00668321574	0.00015236080366666667	0.00046446172603375585
0.02869499999999999	0.24715014300000004	0.04007497113333334	0.006389040723333333	0.00014486643299999998	0.0004640117354810455
0.029034	0.23944039899999997	0.03846655160000001	0.006158556573333332	0.00014308324799999997	0.0004635609740633877
0.029374	0.23350772999999997	0.037374639666666674	0.006021970993333334	0.00013429043633333333	0.00046310944172273084
0.029713	0.22173843700000004	0.035646812033333336	0.0057539307500000005	0.00013007811899999998	0.00046265713840893687
0.030053	0.224830275	0.03440477176666667	0.005575306516666667	0.00012449647900000002	0.0004622040640798273
0.030393000000000003	0.204417142	0.033364967366666665	0.005250927523333334	0.000124774479	0.00046175021870122545
0.030732	0.19011514100000002	0.032814933666666664	0.005049548809999999	0.00012288277533333336	0.00046129560224700397
0.031071999999999992	0.20403173000000002	0.031783659633333336	0.004865280853333334	0.000121259044	0.0004608402146991266
0.031411	0.19505912600000003	0.029594702466666668	0.004726123946666667	0.00011995994433333333	0.0004603840560476961
0.03175100000000001	0.184755873	0.028615817400000004	0.004590854636666667	0.000116438033	0.0004599271262909968
0.03209000000000001	0.19227509	0.027500247200000005	0.004399235866666667	0.00011587527199999998	0.0004594694254355411
0.03243	0.16101400200000002	0.02744756126666667	0.004273196056666667	0.0001121417493333333	0.0004590109534961144
0.03277	0.16840772899999995	0.026316174900000003	0.0042077980366666675	0.00010977626699999998	0.00045855171049581975
0.033109000000000006	0.16066652599999995	0.02575962853333334	0.004066975363333334	0.00010848171866666666	0.00045809169646612467
0.033449	0.16476143900000004	0.025165599133333338	0.003941826290000001	0.00011000676299999998	0.00045763091144690503
0.03378799999999999	0.16069478599999998	0.024589995466666667	0.003711608913333334	0.00011768170866666665	0.0004571693554864924
0.034128	0.15201375799999997	0.023610704566666668	0.0035584825833333343	0.00012270064733333331	0.00045670702864171795
0.034468000000000006	0.15365926599999996	0.02292668823333333	0.0034524864233333335	0.00012613239833333332	0.00045624393097796014
0.034807	0.144527581	0.0218472069	0.0033353045833333333	0.00012734344466666666	0.000455780062569189
0.035147000000000005	0.147715776	0.021867288966666662	0.003281789536666666	0.000131743204	0.00045531542349801354
0.035486	0.14059955700000004	0.020790741466666665	0.00312809502	0.00014080921799999998	0.0004548500138557267
0.03582599999999999	0.139066717	0.0205313882	0.0031024576	0.00014754378566666666	0.00045438383374235244
0.036165	0.13667879799999996	0.019607196400000002	0.0030222382566666667	0.00015862991999999999	0.00045391688326669195
0.03650500000000001	0.14870938100000003	0.019492976733333337	0.002921643423333333	0.0001667086716666667	0.0004534491625463695
0.036845	0.13474150999999998	0.019088565266666666	0.0028049886766666667	0.00017719085733333334	0.0004529806717078796
0.037184	0.14749771799999997	0.018802517133333335	0.002680533836666667	0.00018186110233333333	0.0004525114108866333
0.037524	0.16037204200000002	0.018155196133333332	0.002638895186666667	0.000187183805	0.00045204138022700497
0.03786300000000001	0.15701405000000002	0.017470836666666666	0.0025597376466666667	0.00019383038599999995	0.00045157057988237903
0.03820300000000001	0.153461384	0.017729672399999997	0.0024492427100000005	0.00019869139366666667	0.00045109901001519717
0.03854300000000001	0.15113001399999995	0.01751850873333333	0.0023352482733333332	0.000201145059	0.0004506266707970046
0.038882	0.169840153	0.018167897533333328	0.00225467576	0.00019593904600000001	0.0004501535624084984
0.039222	0.16179062499999997	0.017664406633333334	0.0022405840100000003	0.00019051702066666667	0.0004496796850395729
0.03956099999999999	0.17376352399999995	0.017639255533333332	0.002245388453333333	0.0001795134076666667	0.00044920503888936866
0.03990099999999999	0.20286538999999998	0.017767958733333332	0.002149929616666667	0.0001738854303333334	0.0004487296241663187
0.04023999999999999	0.216723798	0.01797955123333333	0.0020884344966666667	0.0001677915526666667	0.0004482534410881967
0.04058	0.22503614000000002	0.018941990500000002	0.00198619303	0.000163140225	0.0004477764898821636
0.04091999999999999	0.23373827900000005	0.018809524866666667	0.0019430015433333334	0.00015140782633333335	0.00044729877078481623
0.041259	0.243051926	0.019990736766666666	0.0018711001933333336	0.00013797765866666668	0.0004468202840422343
0.041599	0.25091969999999997	0.020329761566666667	0.0018459101933333338	0.00013037813766666664	0.00044634102991002823
0.041938	0.247076054	0.02142328413333334	0.0018487882533333333	0.00012460197433333332	0.00044586100865338734
0.042278	0.25843420100000003	0.022613336266666673	0.0017949155733333337	0.00012109783066666666	0.0004453802205471274
0.042618	0.255175197	0.02456014106666667	0.0017437597466666668	0.000113590004	0.0004448986658757391
0.042957	0.257893392	0.026520879433333335	0.001647959666666667	0.000108710458	0.0004444163449334355
0.04329700000000001	0.25763521199999995	0.027880041433333332	0.0016357235533333335	0.000105233375	0.00044393325802420116
0.043636	0.24512376300000005	0.029312856099999996	0.00158988745	0.00010010858883333331	0.0004434494054618391
0.043976	0.244089457	0.0305602477	0.0016004685133333332	9.812644976666666e-05	0.0004429647875700204
0.04431499999999999	0.22785212300000002	0.03176826193333334	0.0015900351633333335	9.428715483333334e-05	0.00044247940468233134
0.044655	0.22744545699999996	0.03259611046666667	0.0016017376366666666	9.271634113333337e-05	0.0004419932571423236
0.04499500000000001	0.21678173500000003	0.0334374144	0.0016395567366666666	8.944231946666669e-05	0.00044150634530356096
0.04533399999999999	0.201357286	0.033458229066666664	0.0016274441366666667	8.420212363333334e-05	0.0004410186695296691
0.045674	0.176407762	0.03313972833333334	0.0016734844733333335	8.374710426666667e-05	0.0004405302301943839
0.04601299999999999	0.17447346499999994	0.032158704733333335	0.0016742480066666667	8.075669093333333e-05	0.0004400410276816
0.04635299999999999	0.16235574600000002	0.03082042506666667	0.0017932014266666668	8.152287666666668e-05	0.00043955106238542034
0.046692	0.15303924800000002	0.029506897700000003	0.0018964014799999998	7.754387510000002e-05	0.00043906033471020407
0.047032	0.13934636	0.028304814799999998	0.00203860769	8.075429790000002e-05	0.00043856884507061664
0.047372	0.14591542100000005	0.02711460963333334	0.0021596211500000003	7.773249160000001e-05	0.00043807659389167767
0.04771100000000001	0.13967281999999995	0.02551576703333333	0.002303043953333333	7.947551223333331e-05	0.00043758358160881126
0.04805099999999999	0.126262286	0.024035514866666666	0.002454553153333334	7.508130279999997e-05	0.0004370898086678935
0.04839	0.122439457	0.02248968373333333	0.0026580860266666663	7.407406473333331e-05	0.0004365952755253039
0.04873000000000001	0.11654593799999999	0.02107740213333333	0.00288216137	6.86448734e-05	0.00043609998264797277
0.04907	0.110277052	0.0197851527	0.003060396623333333	6.623299106666668e-05	0.00043560393051343145
0.04940900000000001	0.10748479300000002	0.018626402099999998	0.0031577095200000004	6.481475366666667e-05	0.0004351071196098614
0.049749	0.09994222679999996	0.017690952733333334	0.003161554886666667	6.335080483333334e-05	0.0004346095504361441
0.050088000000000014	0.09558951959999998	0.017025991833333337	0.00322840311	5.964209419999999e-05	0.00043411122350190973
0.050427999999999994	0.10288713	0.016411123933333334	0.0032244638133333333	5.6562169366666665e-05	0.00043361213932758804
0.05076700000000001	0.0972192199	0.01586142576666667	0.0032302692700000007	5.425094629999999e-05	0.00043311229844445647
0.05110700000000001	0.0948151865	0.015115329499999997	0.0031297441700000005	5.374915926666667e-05	0.00043261170139469065
0.051447	0.09175514739999996	0.0148732607	0.0030151363666666674	5.150087776666666e-05	0.00043211034873141466
0.051785999999999985	0.09014135790000001	0.014583592899999998	0.0028331893833333337	4.976963743333331e-05	0.00043160824101874944
0.052126000000000006	0.08724298970000001	0.014059733400000001	0.0026563757700000003	4.7527772066666656e-05	0.00043110537883186403
0.052465	0.08272007990000002	0.012933461200000001	0.002495347716666667	4.669803009999998e-05	0.0004306017627570238
0.05280499999999999	0.0813135687	0.012393458599999999	0.0023491802733333336	4.4884019799999984e-05	0.0004300973933916422
0.053144999999999984	0.07457376069999999	0.0119386611	0.00222684372	4.263115266666665e-05	0.00042959227134432924
0.053484	0.07976365459999997	0.011995968099999999	0.00209652033	4.0630829233333335e-05	0.0004290863972349428
0.054103000000000005	0.07482899719999997	0.01170572603333333	0.0019819617033333334	3.949629576666666e-05	0.0004285797716946371
0.054928999999999985	0.0700960864	0.01111354913333333	0.0018677145900000002	3.951975003333334e-05	0.000428072395365914
0.05575499999999999	0.0631196767	0.010472504366666663	0.0017654666600000004	3.941030053333333e-05	0.00042756426890267293
0.056581000000000006	0.06227787770000001	0.009591011593333334	0.0016838884600000005	3.890919036666666e-05	0.00042705539297026036
0.057407	0.05771790240000001	0.009030600956666667	0.00162921276	3.9049999866666654e-05	0.0004265457682455212
0.05823299999999999	0.05833776199999999	0.008516948423333335	0.001542598146666667	3.8463432733333325e-05	0.00042603539541684744
0.05905899999999999	0.053414705800000004	0.008002371256666667	0.0014465888500000002	3.900779543333333e-05	0.00042552427518423015
0.05988500000000001	0.050923659300000014	0.007531299213333333	0.0013804744766666664	3.830130773333334e-05	0.00042501240825930804
0.060712000000000016	0.04876171660000002	0.007257219889999999	0.00135276092	3.888905033333334e-05	0.0004244997953654193
0.061538	0.04570154929999998	0.007039184949999998	0.0013575266966666666	3.8507140500000004e-05	0.00042398643723765066
0.062364	0.04678596360000001	0.006866114406666665	0.0012707320466666667	3.897704926666666e-05	0.0004234723346228887
0.06319	0.04350292180000001	0.006519200533333334	0.00122458619	3.8028963199999986e-05	0.0004229574882798697
0.064016	0.042784300600000005	0.006232157426666667	0.0011862437166666666	3.7088082133333325e-05	0.00042244189897923054
0.06484199999999998	0.04040947629999999	0.005892881173333334	0.0011797887299999999	3.614308063333333e-05	0.00042192556750355817
0.06566799999999999	0.0405722954	0.005592155536666667	0.0011644335299999997	3.513282003333333e-05	0.00042140849464744146
0.06649399999999998	0.038561762	0.005438663046666667	0.0011327495566666665	3.41053231e-05	0.00042089068121752015
0.06732	0.04139907839999999	0.005341028496666666	0.0010925154899999998	3.2838569300000004e-05	0.00042037212803253674
0.06814599999999998	0.04139768089999998	0.005243721743333332	0.0010376693753333334	3.262979063333333e-05	0.000419852835923386
0.06897200000000002	0.03914180710000001	0.0050833330599999995	0.000969074613666667	3.1536802599999994e-05	0.00041933280573316553
0.06979800000000001	0.039345877300000005	0.005031219263333333	0.000917937261	3.079113463333333e-05	0.00041881203831722734
0.07062400000000002	0.0394347708	0.005054714156666667	0.0008640153340000001	2.9241932333333326e-05	0.0004182905345432266
0.07144999999999999	0.040558378900000004	0.005086973640000001	0.0008164321256666666	2.9567444499999986e-05	0.0004177682952911743
0.07227600000000002	0.03927988260000001	0.005066569803333335	0.0007639059443333334	2.9418194233333324e-05	0.00041724532145348515
0.07310200000000001	0.03849823309999999	0.005083273626666667	0.0007399998443333335	2.9396805e-05	0.0004167216139350309
0.07392799999999998	0.039504829799999995	0.005087039346666666	0.0007094695043333332	2.8645326166666664e-05	0.00041619717365318904
0.074754	0.036229731299999984	0.005113312589999999	0.0006819684013333331	2.8219927e-05	0.000415672001537894
0.07557999999999998	0.0367891443	0.005059453	0.0006367699686666667	2.796591096666667e-05	0.0004151460985316874
0.07640599999999999	0.03475595130000002	0.004961692209999999	0.0006044169786666668	2.793413236666667e-05	0.00041461946558976907
0.07723199999999998	0.03151580720000001	0.004833328183333333	0.000587990843666667	2.7609147566666666e-05	0.00041409210368004677
0.07805800000000002	0.031140160900000005	0.004690976456666667	0.000573997004	2.724371366666666e-05	0.00041356401378318754
0.07888399999999998	0.03215711259999999	0.004630756903333332	0.0005620523523333334	2.684237173333333e-05	0.00041303519689266793
0.07971000000000002	0.0287079937	0.00448811613	0.0005424157376666667	2.57277384e-05	0.00041250565401482414
0.08053599999999998	0.02953416400000001	0.004322425130000001	0.0005295730016666667	2.5621465766666674e-05	0.00041197538616890325
0.08136200000000002	0.0273232266	0.004208789690000001	0.0005178596849999999	2.4787987266666668e-05	0.00041144439438711234
0.08218799999999998	0.0278939709	0.00404708428	0.0005194493796666665	2.503049416666667e-05	0.00041091267971467087
0.08301399999999999	0.028321246300000002	0.003968388089999999	0.0005184478659999999	2.4884735399999998e-05	0.00041038024320985895
0.08384000000000001	0.0252275544	0.003702415113333333	0.000514749012	2.5107420933333327e-05	0.0004098470859440699
0.08466599999999998	0.025206038499999986	0.0036357315999999995	0.0005116919133333332	2.4420188833333335e-05	0.0004093132090018587
0.085492	0.0258788706	0.003580865446666666	0.0005195212136666666	2.3460068233333333e-05	0.00040877861348099386
0.08631800000000003	0.0269398262	0.0035545132599999994	0.0005244801016666668	2.3556462433333335e-05	0.0004082433004925066
0.087144	0.0234736426	0.0034700666999999998	0.0005200106590000001	2.3370670900000002e-05	0.00040770727116074175
0.08797000000000002	0.024597730399999986	0.0033505413199999994	0.0005131527976666667	2.314785366666666e-05	0.00040717052662340785
0.088796	0.02577308469999999	0.0033929200333333333	0.0005091836226666667	2.2677174799999992e-05	0.00040663306803162763
0.089622	0.0245279136	0.0033224058466666665	0.000501354272	2.2258687166666663e-05	0.00040609489654998775
0.09044799999999999	0.023344483299999996	0.00330625602	0.0004916567686666668	2.220990936666667e-05	0.000405556013356589
0.091274	0.023427418300000002	0.00323357854	0.00047766850466666685	2.21313262e-05	0.0004050164196430972
0.0921	0.0216007482	0.0032712747666666666	0.00045134220933333347	2.170090306666667e-05	0.0004044761166147915
0.092926	0.023055966300000008	0.0032156804333333335	0.0004266325510000001	2.1431367499999997e-05	0.00040393510549061696
0.093752	0.021986083199999982	0.003134462076666667	0.0004133145796666666	2.1409484599999998e-05	0.00040339338750323164
0.09457800000000001	0.020576419900000007	0.0030155836633333336	0.0004055305226666666	2.092258836666666e-05	0.0004028509638990589
0.095404	0.020625139699999996	0.00298388843	0.0003974217646666666	2.1058779866666668e-05	0.00040230783593833567
0.09623	0.01945068190000001	0.002954412540000001	0.000377625466	2.0740292866666663e-05	0.0004017640048951634
0.097056	0.022090883300000003	0.002983503523333334	0.00037406626066666674	2.1587149966666664e-05	0.00040121947205755697
0.097882	0.0199741317	0.0028717681100000002	0.00036768649333333343	2.090923596666666e-05	0.0004006742387274947
0.09870800000000003	0.01860249669999999	0.0027929186899999995	0.0003591764630000001	2.0164041566666655e-05	0.0004001283062209679
0.099534	0.0196611981	0.0027400652433333325	0.00034740615700000005	1.913201983333333e-05	0.0003995816758680306
0.10036	0.017910305000000005	0.0027174482766666665	0.00034150084533333334	1.9059630699999996e-05	0.0003990343490128489
0.101186	0.019504138899999992	0.002680041576666667	0.0003454820126666666	1.8568873533333337e-05	0.00039848632701375004
0.102012	0.0186733894	0.0026404588633333337	0.0003436438846666666	1.861467693333333e-05	0.00039793761124327313
0.102838	0.018312357600000006	0.002597470816666667	0.00033822497399999994	1.8802418600000004e-05	0.0003973882030882157
0.10366400000000002	0.016795143600000003	0.0025812281866666666	0.00033035735666666656	1.8892826533333334e-05	0.0003968381039496862
0.10449	0.02058390939999999	0.0025093268933333336	0.0003251732303333333	1.8707202300000003e-05	0.00039628731524315043
0.105316	0.017143542099999996	0.0025033991233333335	0.00032069231900000005	1.7925361766666667e-05	0.0003957358383984823
0.106142	0.017537093700000006	0.002485965513333334	0.000317759193	1.8083709133333336e-05	0.00039518367486001153
0.106968	0.01708725799999999	0.0025532165633333336	0.00031032692533333327	1.8224561166666667e-05	0.0003946308260865733
0.107794	0.016480688899999995	0.002522849543333334	0.0003082116906666667	1.8064356799999995e-05	0.00039407729355155676
0.10862	0.0146892725	0.002443366613333333	0.00030468901333333327	1.714028346666666e-05	0.0003935230787429537
0.109446	0.016418148599999998	0.0023541254266666663	0.00030790163300000004	1.685927836666666e-05	0.0003929681831634069
0.11027199999999998	0.0156963078	0.0023589898366666666	0.00029425803866666664	1.663677086666666e-05	0.0003924126083302593
0.11109799999999997	0.015411251500000004	0.0023172451	0.0002873774393333334	1.6783716799999993e-05	0.00039185635577560147
0.111924	0.0144383699	0.002246466863333333	0.00027575532533333344	1.7022630699999995e-05	0.00039129942704632024
0.11275	0.013135030099999999	0.00214701143	0.00027476646633333335	1.73714327e-05	0.00039074182370414776
0.11357599999999998	0.015873040499999998	0.0021773711433333335	0.0002673815806666667	1.712886376666666e-05	0.00039018354732570716
0.114402	0.014455916400000003	0.0021299491499999997	0.0002650510843333333	1.604617983333333e-05	0.0003896245995025634
0.11522799999999998	0.013419892200000005	0.0020943821299999996	0.00025733056266666663	1.566109143333333e-05	0.00038906498184126877
0.116054	0.0142002294	0.0020927280866666668	0.000256159658	1.5798143e-05	0.00038850469596341225
0.11688	0.013585092399999997	0.002086590063333333	0.0002536962733333334	1.6294695099999996e-05	0.00038794374350566586
0.117706	0.0143496953	0.0020295119866666667	0.0002608786496666667	1.563471343333333e-05	0.0003873821261198329
0.118532	0.0136650265	0.0019127109000000003	0.00025676779366666665	1.5458489399999997e-05	0.00038681984547289465
0.119358	0.0135111628	0.0019282650700000001	0.000267333324	1.5070259433333331e-05	0.00038625690324705796
0.12018399999999999	0.012778037700000003	0.0019667956933333334	0.0002572959186666666	1.5332412133333332e-05	0.0003856933011398027
0.12101000000000002	0.012301558399999996	0.001944745193333333	0.00025552322033333335	1.4988015866666662e-05	0.00038512904086392754
0.12183599999999999	0.012214875699999996	0.00186145931	0.00024128277100000006	1.4150761999999998e-05	0.00038456412414759807
0.122662	0.014060439099999995	0.0018189881133333337	0.0002410680646666667	1.4300655633333332e-05	0.0003839985527343919
0.123488	0.0138456633	0.0017928494866666668	0.00023513664766666674	1.4193319133333335e-05	0.00038343232838334727
0.124314	0.011728737600000004	0.0018062207533333333	0.00023597994266666666	1.5009359133333335e-05	0.000382865452869007
0.12514000000000003	0.009343659859999997	0.00184458541	0.00023221319	1.462477556666667e-05	0.00038229792798146655
0.125966	0.012336495200000004	0.0018987777566666665	0.00023114172366666666	1.4359212399999999e-05	0.0003817297555264188
0.126792	0.011676314699999996	0.0018487633000000001	0.00021991660366666674	1.4107693200000003e-05	0.00038116093732520136
0.12761799999999998	0.012069384199999998	0.0017383709633333336	0.00021681038633333336	1.3856073899999997e-05	0.00038059147521484073
0.12844399999999995	0.010674690599999996	0.0017106272466666673	0.00021911846333333342	1.344206103333333e-05	0.00038002137104809847
0.12927	0.011618871499999996	0.0017177550200000002	0.00021585764266666667	1.3338628899999996e-05	0.000379450626693517
0.13009599999999996	0.010114992199999999	0.0017736264366666674	0.0002054477676666667	1.3236245166666665e-05	0.00037887924403546424
0.130922	0.010703712200000003	0.0017002383000000003	0.00019280162233333334	1.3680208066666667e-05	0.0003783072249741794
0.131748	0.0104111733	0.001668891666666667	0.000195290911	1.332398273333333e-05	0.00037773457142581656
0.132574	0.00836040531	0.00161653361	0.00019573843900000002	1.3110153499999998e-05	0.0003771612853224909
0.1334	0.0105373775	0.0015604399533333333	0.00018962902100000002	1.2689070199999998e-05	0.0003765873686123215
0.134226	0.009712471529999999	0.0015203049333333332	0.0001820842606666667	1.2573864133333331e-05	0.0003760128232594778
0.135052	0.00910725849	0.0014903612666666663	0.0001784435803333333	1.2694792166666664e-05	0.00037543765124422093
0.13587799999999997	0.00847275622	0.0015051695566666663	0.00018351398800000004	1.259115633333333e-05	0.00037486185456295077
0.13670399999999996	0.009410364560000004	0.0014804373133333333	0.00017512791900000006	1.2519805633333326e-05	0.00037428543522824697
0.13753	0.007827960149999997	0.0014942809800000002	0.00017787047333333341	1.2325327999999994e-05	0.00037370839526891444
0.138356	0.00889749399	0.0014377365266666669	0.0001737314803333334	1.2608580966666663e-05	0.00037313073673002513
0.139182	0.007628700040000001	0.0014543661899999998	0.00017872571866666667	1.28343374e-05	0.00037255246167296245
0.14000799999999997	0.008417751160000004	0.0013845913266666663	0.0001711350983333333	1.3155157466666664e-05	0.0003719735721754632
0.140834	0.008646469560000002	0.0014168014399999998	0.00017173042633333326	1.2980564666666662e-05	0.00037139407033166046
0.14166	0.008215485690000003	0.0013460076633333331	0.00016865190533333333	1.2378603799999995e-05	0.00037081395825212674
0.142486	0.008115973460000004	0.0013188398033333333	0.00017153900266666665	1.1569679433333333e-05	0.00037023323806391535
0.143312	0.007649494250000004	0.001283455133333333	0.000166549239	1.1087127399999994e-05	0.0003696519119106032
0.144138	0.0073563056400000005	0.0012790543933333335	0.00016737321899999998	1.1434255399999998e-05	0.0003690699819523313
0.144964	0.006582517810000003	0.0012837942766666668	0.000160749916	1.1897773899999995e-05	0.00036848745036584853
0.14579000000000003	0.007888232270000003	0.0012692193099999999	0.0001570854673333333	1.2033439199999997e-05	0.00036790431934454983
0.146616	0.00794842944	0.0012717957033333337	0.00014764317833333333	1.2159448833333328e-05	0.0003673205910985207
0.147442	0.006954607210000003	0.0012867432066666666	0.00013954814599999999	1.1931541099999996e-05	0.0003667362678545753
0.148268	0.008342441160000004	0.0012942569200000001	0.00013532755699999997	1.1790239999999997e-05	0.000366151351856299
0.149094	0.006253881520000003	0.0012716018733333332	0.0001381412663333333	1.166696663333333e-05	0.00036556584536408677
0.14992	0.006585982089999999	0.0012065691733333334	0.00014275315633333332	1.1473632366666664e-05	0.00036497975065518507
0.150746	0.008165532390000004	0.00116555728	0.00014117722	1.209834103333333e-05	0.0003643930700237308
0.15157200000000004	0.006577768699999997	0.00118512334	0.0001380196846666667	1.1719587199999996e-05	0.0003638058057807905
0.152398	0.00668792319	0.0012304669533333334	0.0001342887036666667		0.0003632179602544006
