# Supplementary material for: Bond-centric modular design of protein assemblies
Source: Nat Mater. 2025 Jul 31;24(10):1644–52. doi: 10.1038/s41563-025-02297-5 (PMC12484077; doi:10.1038/s41563-025-02297-5)
Supplement: Supplementary file 5 — SEC source data. [file 41563_2025_2297_MOESM5_ESM.csv]

ml	0	25%	50%	100%	150%
-0.069056	-0.002884
-0.067811	-0.047735
-0.066567	-0.053055
-0.065322	-0.056657
-0.064078	-0.058351
-0.062833	-0.060964
-0.061589	-0.0635
-0.060344	-0.06583
-0.0591	-0.067989
-0.057855	-0.070154
-0.056611	-0.072301
-0.055366	-0.074425
-0.054122	-0.076557
-0.052877	-0.078689
-0.051633	-0.080808
-0.050388	-0.082941
-0.049144	-0.085072
-0.0479	-0.087199
-0.046655	-0.089359
-0.045411	-0.091562
-0.044166	-0.09377
-0.042922	-0.095984
-0.041677	-0.098183
-0.040433	-0.099093
-0.039188	-0.099447
-0.037944	-0.099754
-0.036699	-0.100061
-0.035455	-0.097974
-0.03421	-0.089529
-0.032966	-0.079183
-0.031721	-0.068892
-0.030477	-0.058543
-0.029232	-0.048187
-0.027988	-0.037957
-0.026743	-0.027565
-0.025499	-0.017207
-0.024254	-0.006867
-0.02301	0.007635
-0.021765	0.027912
-0.020521	0.049786
-0.019276	0.071694
-0.018032	0.093645
-0.016787	0.115516
-0.015543	0.137443
-0.014298	0.159342
-0.013054	0.181229
-0.011809	0.203025
-0.010565	0.231954
-0.00932	0.265116
-0.008076	0.298621
-0.006832	0.332223
-0.005587	0.365853
-0.004343	0.399507
-0.003098	0.433149
-0.001854	0.435388
-0.000609	0.418198
0.000635	-0.148474
0.00188	-0.150827
0.003124	-0.153477
0.004369	-0.15547
0.005613	-0.157166
0.006858	-0.158602
0.008102	-0.159497
0.009347	-0.160063
0.010591	-0.160419
0.011836	-0.160287
0.01308	-0.160095
0.014325	-0.159903
0.015569	-0.159712
0.016814	-0.15953
0.018058	-0.159348
0.019303	-0.15974
0.020547	-0.160273
0.021792	-0.160809
0.023036	-0.161522
0.024281	-0.162383
0.025525	-0.16329
0.02677	-0.164323
0.028014	-0.165277
0.029259	-0.166181
0.030503	-0.167019
0.031747	-0.167794
0.032992	-0.168565
0.034236	-0.169228
0.035481	-0.169631
0.036725	-0.169993
0.03797	-0.170353
0.039214	-0.170714
0.040459	-0.171073
0.041703	-0.171401
0.042948	-0.171421
0.044192	-0.171381
0.045437	-0.171389
0.046681	-0.171846
0.047926	-0.172396
0.04917	-0.17294
0.050415	-0.173495
0.051659	-0.174049
0.052904	-0.174598
0.054148	-0.175146
0.055393	-0.175692
0.056637	-0.176237
0.057882	-0.176341
0.059126	-0.176038
0.060371	-0.175661
0.061615	-0.175282
0.06286	-0.174903
0.064104	-0.174524
0.065349	-0.174018
0.066593	-0.17328
0.067838	-0.17249
0.069082	-0.171829
0.070327	-0.171527
0.071571	-0.17132
0.072815	-0.171108
0.07406	-0.170894
0.075304	-0.170681
0.076549	-0.170498
0.077793	-0.170613
0.079038	-0.170851
0.080282	-0.171089
0.081527	-0.170816
0.082771	-0.170313
0.084016	-0.169811
0.08526	-0.169309
0.086505	-0.168807
0.087749	-0.168306
0.088994	-0.167936
0.090238	-0.167631
0.091483	-0.167326
0.092727	-0.167075
0.093972	-0.166888
0.095216	-0.166719
0.096461	-0.166551
0.097705	-0.166382
0.09895	-0.166213
0.100194	-0.162039
0.101439	-0.153975
0.102683	-0.144925
0.103928	-0.135857
0.105172	-0.127012
0.106417	-0.118313
0.107661	-0.109647
0.108906	-0.100953
0.11015	-0.092252
0.111395	-0.082066
0.112639	-0.069423
0.113883	-0.055773
0.115128	-0.042114
0.116372	-0.028454
0.117617	-0.014789
0.118861	-0.001142
0.120106	0.012518
0.12135	0.026157
0.122595	0.039251
0.123839	0.047054
0.125084	0.051239
0.126328	0.055498
0.127573	0.059713
0.128817	0.063731
0.130062	0.067622
0.131306	0.071504
0.132551	0.075402
0.133795	0.079293
0.13504	0.083634
0.136284	0.088578
0.137529	0.093635
0.138773	0.098705
0.140018	0.104008
0.141262	0.109515
0.142507	0.115028
0.143751	0.120551
0.144996	0.126056
0.14624	0.131265
0.147485	0.13596
0.148729	0.140447
0.149974	0.144955
0.151218	0.149559
0.152462	0.154249
0.153707	0.158934
0.154951	0.163624
0.156196	0.168318
0.15744	0.173014
0.158685	0.178228
0.159929	0.183978
0.161174	0.189725
0.162418	0.192395
0.163663	0.190557
0.164907	0.187363
0.166152	0.184163
0.167396	0.180957
0.168641	0.177761
0.169885	0.173989
0.17113	0.169039
0.172374	0.163494
0.173619	0.156713
0.174863	0.147476
0.176108	0.136962
0.177352	0.126836
0.178597	0.117188
0.179841	0.107313
0.181086	0.096773
0.18233	0.086069
0.183575	0.074983
0.184819	0.06422
0.186064	0.05672
0.187308	0.055037
0.188553	0.053361
0.189797	0.051686
0.191041	0.050013
0.192286	0.048336
0.19353	0.04661
0.194775	0.04476
0.196019	0.042883
0.197264	0.040716
0.198508	0.037842
0.199753	0.034817
0.200997	0.031784
0.202242	0.028749
0.203486	0.025714
0.204731	0.022752
0.205975	0.020035
0.20722	0.017484
0.208464	0.01511
0.209709	0.013293
0.210953	0.011755
0.212198	0.010214
0.213442	0.008676
0.214687	0.007134
0.215931	0.005623
0.217176	0.00424
0.21842	0.003008
0.219665	0.001776
0.220909	0.000222
0.222154	-0.002067
0.223398	-0.004354
0.224643	-0.006644
0.225887	-0.008928
0.227132	-0.011218
0.228376	-0.013622
0.229621	-0.016263
0.230865	-0.018807
0.232109	-0.021002
0.233354	-0.022273
0.234598	-0.022588
0.235843	-0.022904
0.237087	-0.02322
0.238332	-0.023534
0.239576	-0.023837
0.240821	-0.024043
0.242065	-0.024191
0.24331	-0.024326
0.244554	-0.024314
0.245799	-0.023925
0.247043	-0.023534
0.248288	-0.023145
0.249532	-0.022752
0.250777	-0.022358
0.252021	-0.021911
0.253266	-0.021399
0.25451	-0.020888
0.255755	-0.02036
0.256999	-0.019683
0.258244	-0.018973
0.259488	-0.018263
0.260733	-0.017548
0.261977	-0.016838
0.263222	-0.016109
0.264466	-0.015308
0.265711	-0.014501
0.266955	-0.013722
0.2682	-0.013178
0.269444	-0.012846
0.270689	-0.012515
0.271933	-0.012186
0.273177	-0.011854
0.274422	-0.011506
0.275666	-0.010997
0.276911	-0.010396
0.278155	-0.009806
0.2794	-0.009321
0.280644	-0.009028
0.281889	-0.008734
0.283133	-0.00844
0.284378	-0.008157
0.285622	-0.007898
0.286867	-0.007753
0.288111	-0.007816
0.289356	-0.007892
0.2906	-0.007968
0.291845	-0.007702
0.293089	-0.007414
0.294334	-0.007125
0.295578	-0.006836
0.296823	-0.006548
0.298067	-0.006124
0.299312	-0.00515
0.300556	-0.004147
0.301801	-0.003139
0.303045	-0.002226
0.30429	-0.00138
0.305534	-0.000539
0.306779	0.000298
0.308023	0.001139
0.309268	0.001979
0.310512	0.002418
0.311757	0.002664
0.313001	0.002897
0.314245	0.003086
0.31549	0.003204
0.316734	0.003317
0.317979	0.00343
0.319223	0.003544
0.320468	0.003657
0.321712	0.003775
0.322957	0.003902
0.324201	0.00403
0.325446	0.004158
0.32669	0.004193
0.327935	0.004223
0.329179	0.004252
0.330424	0.004281
0.331668	0.00431
0.332913	0.004316
0.334157	0.004113
0.335402	0.003896
0.336646	0.00368
0.337891	0.003329
0.339135	0.002903
0.34038	0.00243
0.341624	0.001943
0.342869	0.001455
0.344113	0.000967
0.345358	0.00093
0.346602	0.001092
0.347847	0.00127
0.349091	0.001559
0.350336	0.00205
0.35158	0.002599
0.352825	0.003147
0.354069	0.003697
0.355313	0.004245
0.356558	0.005939
0.357802	0.008311
0.359047	0.010777
0.360291	0.01313
0.361536	0.015018
0.36278	0.016766
0.364025	0.018516
0.365269	0.020266
0.366514	0.022008
0.367758	0.025298
0.369003	0.03065
0.370247	0.036529
0.371492	0.042405
0.372736	0.048579
0.373981	0.055006
0.375225	0.061489
0.37647	0.067992
0.377714	0.074484
0.378959	0.081756
0.380203	0.091193
0.381448	0.101265
0.382692	0.111337
0.383937	0.121422
0.385181	0.131455
0.386426	0.141501
0.38767	0.151545
0.388915	0.161632
0.390159	0.171687
0.391404	0.182769
0.392648	0.194215
0.393892	0.206252
0.395137	0.218713
0.396381	0.231312
0.397626	0.244038
0.39887	0.256781
0.400115	0.269511
0.401359	0.282239
0.402604	0.296227
0.403848	0.311277
0.405093	0.326423
0.406337	0.341594
0.407582	0.356424
0.408826	0.370943
0.410071	0.385441
0.411315	0.39995
0.41256	0.414463
0.413804	0.429335
0.415049	0.444741
0.416293	0.460339
0.417538	0.475947
0.418782	0.490689
0.420027	0.50455
0.421271	0.518158
0.422516	0.531774
0.42376	0.545435
0.425005	0.55924
0.426249	0.573273
0.427494	0.587417
0.428738	0.601561
0.429983	0.614536
0.431227	0.625464
0.432471	0.63549
0.433716	0.645499
0.43496	0.655492
0.436205	0.665621
0.437449	0.676344
0.438694	0.687457
0.439938	0.698567
0.441183	0.709068
0.442427	0.7177
0.443672	0.725157
0.444916	0.732176
0.446161	0.739064
0.447405	0.746346
0.44865	0.753835
0.449894	0.761297
0.451139	0.768751
0.452383	0.776215
0.453628	0.782739
0.454872	0.787755
0.456117	0.792788
0.457361	0.797811
0.458606	0.802853
0.45985	0.807971
0.461095	0.813269
0.462339	0.818664
0.463584	0.824059
0.464828	0.828649
0.466073	0.83175
0.467317	0.834701
0.468562	0.837652
0.469806	0.840594
0.471051	0.843546
0.472295	0.846527
0.47354	0.849542
0.474784	0.852545
0.476028	0.855321
0.477273	0.857521
0.478517	0.859434
0.479762	0.861349
0.481006	0.863267
0.482251	0.865186
0.483495	0.867411
0.48474	0.870189
0.485984	0.873029
0.487229	0.875779
0.488473	0.878307
0.489718	0.880701
0.490962	0.883092
0.492207	0.885482
0.493451	0.887872
0.494696	0.890106
0.49594	0.89205
0.497185	0.893914
0.498429	0.895618
0.499674	0.896941
0.500918	0.897709
0.502163	0.898488
0.503407	0.899271
0.504652	0.900052
0.505896	0.900812
0.507141	0.901383
0.508385	0.901559
0.50963	0.901735
0.510874	0.901921
0.512119	0.902156
0.513363	0.902396
0.514608	0.902636
0.515852	0.902877
0.517097	0.903117
0.518341	0.903362
0.519585	0.903625
0.52083	0.90389
0.522074	0.904114
0.523319	0.904132
0.524563	0.90403
0.525808	0.903928
0.527052	0.903826
0.528297	0.903724
0.529541	0.903614
0.530786	0.903473
0.53203	0.903325
0.533275	0.903174
0.534519	0.903001
0.535764	0.902786
0.537008	0.90257
0.538253	0.902354
0.539497	0.902138
0.540742	0.901954
0.541986	0.901931
0.543231	0.902038
0.544475	0.902146
0.54572	0.902091
0.546964	0.901351
0.548209	0.900535
0.549453	0.899721
0.550698	0.898918
0.551942	0.898128
0.553187	0.897171
0.554431	0.89556
0.555676	0.893931
0.55692	0.892309
0.558164	0.891097
0.559409	0.889983
0.560653	0.888865
0.561898	0.887758
0.563142	0.886644
0.564387	0.885585
0.565631	0.884995
0.566876	0.884408
0.56812	0.883819
0.569365	0.883355
0.570609	0.883372
0.571854	0.88339
0.573098	0.883408
0.574343	0.883426
0.575587	0.883441
0.576832	0.882832
0.578076	0.882227
0.579321	0.881618
0.580565	0.881013
0.58181	0.88038
0.583054	0.879748
0.584299	0.879118
0.585543	0.878485
0.586788	0.877853
0.588032	0.877528
0.589277	0.877278
0.590521	0.87703
0.591766	0.87678
0.59301	0.876568
0.594255	0.876365
0.595499	0.876163
0.596744	0.875961
0.597988	0.875754
0.599232	0.874989
0.600477	0.873835
0.601721	0.872691
0.602966	0.871541
0.60421	0.870232
0.605455	0.868898
0.606699	0.867539
0.607944	0.866092
0.609188	0.864626
0.610433	0.863247
0.611677	0.862098
0.612922	0.86099
0.614166	0.859883
0.615411	0.858981
0.616655	0.858589
0.6179	0.858295
0.619144	0.858
0.620389	0.857706
0.621633	0.857411
0.622878	0.857091
0.624122	0.856767
0.625367	0.856441
0.626611	0.856073
0.627856	0.855303
0.6291	0.854451
0.630345	0.8536
0.631589	0.852748
0.632834	0.851896
0.634078	0.850135
0.635323	0.848101
0.636567	0.846032
0.637811	0.843963
0.639056	0.842396
0.6403	0.840949
0.641545	0.839503
0.642789	0.838055
0.644034	0.836602
0.645278	0.835096
0.646523	0.833551
0.647767	0.831998
0.649012	0.830439
0.650256	0.828637
0.651501	0.826717
0.652745	0.824776
0.65399	0.822839
0.655234	0.820904
0.656479	0.81887
0.657723	0.816691
0.658968	0.81466
0.660212	0.812571
0.661457	0.810724
0.662701	0.809281
0.663946	0.807982
0.66519	0.806692
0.666435	0.805393
0.667679	0.804047
0.668924	0.802184
0.670168	0.800031
0.671413	0.79788
0.672657	0.795658
0.673902	0.79324
0.675146	0.790721
0.676391	0.788202
0.677635	0.785682
0.678879	0.783156
0.680124	0.78062
0.681368	0.778081
0.682613	0.77554
0.683857	0.773004
0.685102	0.77048
0.686346	0.767969
0.687591	0.76546
0.688835	0.76296
0.69008	0.760439
0.691324	0.757531
0.692569	0.754293
0.693813	0.750983
0.695058	0.747659
0.696302	0.745041
0.697547	0.742907
0.698791	0.740819
0.700036	0.738733
0.70128	0.736642
0.702525	0.73462
0.703769	0.732713
0.705014	0.730837
0.706258	0.728963
0.707503	0.727133
0.708747	0.725353
0.709992	0.723584
0.711236	0.721851
0.712481	0.720226
0.713725	0.718436
0.71497	0.716049
0.716214	0.71323
0.717458	0.710403
0.718703	0.707637
0.719947	0.705013
0.721192	0.702485
0.722436	0.69996
0.723681	0.697439
0.724925	0.694907
0.72617	0.692241
0.727414	0.689426
0.728659	0.686616
0.729903	0.683843
0.731148	0.681459
0.732392	0.679507
0.733637	0.677555
0.734881	0.675605
0.736126	0.673653
0.73737	0.671269
0.738615	0.668354
0.739859	0.665436
0.741104	0.662512
0.742348	0.659589
0.743593	0.656673
0.744837	0.653774
0.746082	0.650876
0.747326	0.64798
0.748571	0.644883
0.749815	0.641447
0.75106	0.637905
0.752304	0.634363
0.753549	0.631105
0.754793	0.628275
0.756038	0.625536
0.757282	0.622797
0.758527	0.620056
0.759771	0.617307
0.761015	0.614539
0.76226	0.611759
0.763504	0.608988
0.764749	0.606253
0.765993	0.603559
0.767238	0.600792
0.768482	0.597805
0.769727	0.594809
0.770971	0.59178
0.772216	0.58854
0.77346	0.585028
0.774705	0.58152
0.775949	0.578105
0.777194	0.575103
0.778438	0.572644
0.779683	0.570191
0.780927	0.567734
0.782172	0.565288
0.783416	0.562854
0.784661	0.560479
0.785905	0.558114
0.78715	0.555743
0.788394	0.553468
0.789639	0.55139
0.790883	0.549306
0.792128	0.547223
0.793372	0.545147
0.794617	0.542951
0.795861	0.54041
0.797105	0.537786
0.79835	0.535174
0.799594	0.53281
0.800839	0.531162
0.802083	0.529509
0.803328	0.527854
0.804572	0.5262
0.805817	0.524426
0.807061	0.522243
0.808306	0.519819
0.80955	0.517398
0.810795	0.515104
0.812039	0.513191
0.813284	0.511418
0.814528	0.509647
0.815773	0.507874
0.817017	0.50601
0.818262	0.503777
0.819506	0.501163
0.820751	0.498472
0.821995	0.495607
0.82324	0.492764
0.824484	0.489924
0.825729	0.48709
0.826973	0.484251
0.828218	0.481413
0.829462	0.47863
0.830707	0.476451
0.831951	0.474273
0.833196	0.472111
0.83444	0.470117
0.835685	0.468459
0.836929	0.466807
0.838174	0.465145
0.839418	0.463489
0.840662	0.461797
0.841907	0.459791
0.843151	0.457578
0.844396	0.455365
0.84564	0.453143
0.846885	0.450845
0.848129	0.448546
0.849374	0.446249
0.850618	0.443951
0.851863	0.441643
0.853107	0.439268
0.854352	0.436653
0.855596	0.434028
0.856841	0.431446
0.858085	0.429267
0.85933	0.427191
0.860574	0.425111
0.861819	0.42303
0.863063	0.420946
0.864308	0.418805
0.865552	0.415956
0.866797	0.412933
0.868041	0.409955
0.869286	0.407413
0.87053	0.405161
0.871775	0.402962
0.873019	0.40096
0.874264	0.398805
0.875508	0.39656
0.876753	0.394301
0.877997	0.392463
0.879242	0.390681
0.880486	0.389193
0.88173	0.388429
0.882975	0.387743
0.884219	0.387059
0.885464	0.386374
0.886708	0.385687
0.887953	0.384998
0.889197	0.383903
0.890442	0.382141
0.891686	0.380299
0.892931	0.377876
0.894175	0.375356
0.89542	0.372857
0.896664	0.370366
0.897909	0.367864
0.899153	0.365366
0.900398	0.36282
0.901642	0.360048
0.902887	0.357278
0.904131	0.354781
0.905376	0.352543
0.90662	0.35031
0.907865	0.34808
0.909109	0.345851
0.910354	0.343636
0.911598	0.341403
0.912843	0.339552
0.914087	0.337837
0.915332	0.336193
0.916576	0.334781
0.917821	0.333396
0.919065	0.332013
0.920309	0.330631
0.921554	0.329248
0.922798	0.327859
0.924043	0.326263
0.925287	0.323901
0.926532	0.321607
0.927776	0.3197
0.929021	0.318049
0.930265	0.316439
0.93151	0.314825
0.932754	0.313211
0.933999	0.311596
0.935243	0.309981
0.936488	0.308646
0.937732	0.307419
0.938977	0.306192
0.940221	0.304634
0.941466	0.302933
0.94271	0.301237
0.943955	0.29954
0.945199	0.297842
0.946444	0.29614
0.947688	0.293949
0.948933	0.291232
0.950177	0.288385
0.951422	0.285867
0.952666	0.283968
0.953911	0.282275
0.955155	0.280582
0.9564	0.278888
0.957644	0.277193
0.958888	0.275523
0.960133	0.274084
0.961377	0.272733
0.962622	0.271425
0.963866	0.270298
0.965111	0.269235
0.966355	0.268169
0.9676	0.267105
0.968844	0.266041
0.970089	0.264976
0.971333	0.263898
0.972578	0.262812
0.973822	0.261722
0.975067	0.260334
0.976311	0.258749
0.977556	0.257141
0.9788	0.255609
0.980045	0.254137
0.981289	0.2526
0.982534	0.251007
0.983778	0.24944
0.985023	0.247879
0.986267	0.246441
0.987512	0.245602
0.988756	0.24521
0.990001	0.244818
0.991245	0.244426
0.99249	0.244033
0.993734	0.243429
0.994979	0.242412
0.996223	0.241196
0.997468	0.239983
0.998712	0.238568
0.999957	0.236973
1.001201	0.235377
1.002445	0.233777
1.00369	0.232177
1.004934	0.230683
1.006179	0.229433
1.007423	0.228321
1.008668	0.227203
1.009912	0.226456
1.011157	0.226278
1.012401	0.226319
1.013646	0.226359
1.01489	0.2264
1.016135	0.22644
1.017379	0.226205
1.018624	0.225646
1.019868	0.225024
1.021113	0.224384
1.022357	0.223565
1.023602	0.222594
1.024846	0.221624
1.026091	0.220655
1.027335	0.219683
1.02858	0.218499
1.029824	0.21698
1.031069	0.215331
1.032313	0.21377
1.033558	0.21227
1.034802	0.210711
1.036047	0.209086
1.037291	0.207462
1.038535	0.205838
1.03978	0.204173
1.041024	0.202337
1.042269	0.200322
1.043513	0.198311
1.044758	0.196287
1.046002	0.194237
1.047247	0.192175
1.048491	0.19011
1.049736	0.188043
1.05098	0.185979
1.052225	0.183894
1.053469	0.181768
1.054714	0.179634
1.055958	0.177635
1.057203	0.176047
1.058447	0.174729
1.059692	0.173414
1.060936	0.172098
1.062181	0.170782
1.063425	0.169464
1.06467	0.168138
1.065914	0.166808
1.067159	0.16541
1.068403	0.163778
1.069648	0.161959
1.070892	0.16014
1.072137	0.158322
1.073381	0.156496
1.074625	0.154673
1.07587	0.152834
1.077114	0.150974
1.078359	0.149118
1.079603	0.147437
1.080848	0.146154
1.082092	0.144959
1.083337	0.143766
1.084581	0.142581
1.085826	0.141432
1.08707	0.140218
1.088315	0.138538
1.089559	0.136804
1.090804	0.135128
1.092048	0.13385
1.093293	0.132798
1.094537	0.13175
1.095782	0.130702
1.097026	0.129649
1.098271	0.128673
1.099515	0.128143
1.10076	0.127719
1.102004	0.127314
1.103249	0.127046
1.104493	0.127009
1.105738	0.126972
1.106982	0.126935
1.108227	0.126898
1.109471	0.126803
1.110716	0.126338
1.11196	0.125648
1.113205	0.124957
1.114449	0.124279
1.115693	0.123657
1.116938	0.12304
1.118182	0.122424
1.119427	0.121808
1.120671	0.121171
1.121916	0.120412
1.12316	0.119543
1.124405	0.11868
1.125649	0.117812
1.126894	0.116951
1.128138	0.1161
1.129383	0.115253
1.130627	0.114402
1.131872	0.11354
1.133116	0.112497
1.134361	0.110825
1.135605	0.109158
1.13685	0.107492
1.138094	0.105844
1.139339	0.104294
1.140583	0.102843
1.141828	0.101235
1.143072	0.099603
1.144317	0.097976
1.145561	0.096157
1.146806	0.094317
1.14805	0.09247
1.149295	0.090679
1.150539	0.089357
1.151784	0.088055
1.153028	0.086752
1.154273	0.085445
1.155517	0.084137
1.156762	0.082545
1.158006	0.08066
1.15925	0.078766
1.160495	0.076867
1.161739	0.074486
1.162984	0.071966
1.164228	0.069447
1.165473	0.066914
1.166717	0.064397
1.167962	0.061866
1.169206	0.060167
1.170451	0.058605
1.171695	0.057027
1.17294	0.055825
1.174184	0.054893
1.175429	0.053965
1.176673	0.05304
1.177918	0.052117
1.179162	0.051192
1.180407	0.050123
1.181651	0.048905
1.182896	0.047675
1.18414	0.046571
1.185385	0.045591
1.186629	0.044616
1.187874	0.043644
1.189118	0.042668
1.190363	0.041693
1.191607	0.040809
1.192852	0.040324
1.194096	0.039861
1.195341	0.039427
1.196585	0.039569
1.197829	0.03988
1.199074	0.040193
1.200318	0.040504
1.201563	0.040816
1.202807	0.041127
1.204052	0.040674
1.205296	0.039665
1.206541	0.03855
1.207785	0.037584
1.20903	0.036678
1.210274	0.035776
1.211519	0.034877
1.212763	0.033976
1.214008	0.033077
1.215252	0.032411
1.216497	0.032059
1.217741	0.03178
1.218986	0.031728
1.22023	0.031971
1.221475	0.032283
1.222719	0.032593
1.223964	0.032907
1.225208	0.03322
1.226453	0.033532
1.227697	0.034243
1.228942	0.035077
1.230186	0.035909
1.231431	0.036088
1.232675	0.035994
1.23392	0.035879
1.235164	0.035763
1.236408	0.035647
1.237653	0.035531
1.238897	0.035014
1.240142	0.034334
1.241386	0.033637
1.242631	0.033056
1.243875	0.032625
1.24512	0.032232
1.246364	0.03187
1.247609	0.031504
1.248853	0.031119
1.250098	0.030739
1.251342	0.03038
1.252587	0.03003
1.253831	0.029626
1.255076	0.028964
1.25632	0.028147
1.257565	0.027332
1.258809	0.026517
1.260054	0.025701
1.261298	0.024884
1.262543	0.02356
1.263787	0.021877
1.265032	0.020192
1.266276	0.019092
1.267521	0.018655
1.268765	0.018395
1.27001	0.018134
1.271254	0.017874
1.272499	0.017614
1.273743	0.017375
1.274988	0.017162
1.276232	0.016954
1.277477	0.016561
1.278721	0.015857
1.279966	0.015028
1.28121	0.014199
1.282454	0.013371
1.283699	0.012541
1.284943	0.011563
1.286188	0.010333
1.287432	0.008997
1.288677	0.00766
1.289921	0.006018
1.291166	0.004163
1.29241	0.00231
1.293655	0.000456
1.294899	-0.0014
1.296144	-0.003204
1.297388	-0.004775
1.298633	-0.006195
1.299877	-0.007526
1.301122	-0.008631
1.302366	-0.009509
1.303611	-0.010368
1.304855	-0.01123
1.3061	-0.012092
1.307344	-0.012949
1.308589	-0.013834
1.309833	-0.014801
1.311078	-0.015835
1.312322	-0.016879
1.313567	-0.017946
1.314811	-0.019024
1.316056	-0.020101
1.3173	-0.021181
1.318545	-0.022259
1.319789	-0.023339
1.321033	-0.024474
1.322278	-0.025682
1.323522	-0.026892
1.324767	-0.027756
1.326011	-0.028101
1.327256	-0.028445
1.3285	-0.028789
1.329745	-0.029132
1.330989	-0.029475
1.332234	-0.029858
1.333478	-0.030327
1.334723	-0.030835
1.335967	-0.031356
1.337212	-0.031908
1.338456	-0.03247
1.339701	-0.033029
1.340945	-0.033591
1.34219	-0.034153
1.343434	-0.034702
1.344679	-0.035212
1.345923	-0.035682
1.347168	-0.036049
1.348412	-0.036164
1.349657	-0.03613
1.350901	-0.036095
1.352146	-0.036061
1.35339	-0.036029
1.354635	-0.035997
1.355879	-0.036034
1.357123	-0.036316
1.358368	-0.036617
1.359612	-0.037058
1.360857	-0.037755
1.362101	-0.038452
1.363346	-0.039149
1.36459	-0.039846
1.365835	-0.040542
1.367079	-0.041318
1.368324	-0.04239
1.369568	-0.043532
1.370813	-0.044659
1.372057	-0.045706
1.373302	-0.046674
1.374546	-0.047639
1.375791	-0.048608
1.377035	-0.049575
1.37828	-0.05054
1.379524	-0.051476
1.380769	-0.052363
1.382013	-0.053248
1.383258	-0.054103
1.384502	-0.054851
1.385747	-0.055606
1.386991	-0.05636
1.388236	-0.057115
1.38948	-0.057869
1.390725	-0.058595
1.391969	-0.059212
1.393214	-0.059816
1.394458	-0.060403
1.395702	-0.060897
1.396947	-0.06134
1.398191	-0.061783
1.399436	-0.062227
1.40068	-0.062669
1.401925	-0.063127
1.403169	-0.063649
1.404414	-0.064206
1.405658	-0.064756
1.406903	-0.065298
1.408147	-0.065893
1.409392	-0.066541
1.410636	-0.06719
1.411881	-0.06784
1.413125	-0.06849
1.41437	-0.069222
1.415614	-0.070036
1.416859	-0.070849
1.418103	-0.071654
1.419348	-0.072153
1.420592	-0.072651
1.421837	-0.073147
1.423081	-0.073644
1.424326	-0.074145
1.42557	-0.074816
1.426815	-0.075721
1.428059	-0.076634
1.429304	-0.077534
1.430548	-0.078085
1.431793	-0.078549
1.433037	-0.079012
1.434282	-0.079479
1.435526	-0.079941
1.436771	-0.080405
1.438015	-0.080778
1.43926	-0.08113
1.440504	-0.081481
1.441748	-0.081851
1.442993	-0.082281
1.444237	-0.08271
1.445482	-0.083143
1.446726	-0.083575
1.447971	-0.084001
1.449215	-0.084184
1.45046	-0.084264
1.451704	-0.084344
1.452949	-0.084427
1.454193	-0.08464
1.455438	-0.084868
1.456682	-0.085096
1.457927	-0.085324
1.459171	-0.08555
1.460416	-0.085786
1.46166	-0.086324
1.462905	-0.086921
1.464149	-0.087523
1.465394	-0.088068
1.466638	-0.088564
1.467883	-0.089051
1.469127	-0.089541
1.470372	-0.090029
1.471616	-0.090517
1.472861	-0.091104
1.474105	-0.091751
1.47535	-0.092406
1.476594	-0.092991
1.477839	-0.093494
1.479083	-0.093982
1.480327	-0.09447
1.481572	-0.094959
1.482816	-0.095448
1.484061	-0.095885
1.485305	-0.096097
1.48655	-0.096271
1.487794	-0.096306
1.489039	-0.096108
1.490283	-0.095868
1.491528	-0.09563
1.492772	-0.095391
1.494017	-0.095154
1.495261	-0.094916
1.496506	-0.094829
1.49775	-0.094785
1.498995	-0.094744
1.500239	-0.09478
1.501484	-0.094848
1.502728	-0.09492
1.503973	-0.094993
1.505217	-0.095065
1.506462	-0.095137
1.507706	-0.095253
1.508951	-0.095396
1.510195	-0.095542
1.51144	-0.095897
1.512684	-0.096367
1.513929	-0.096815
1.515173	-0.097287
1.516418	-0.09778
1.517662	-0.098278
1.518906	-0.098602
1.520151	-0.098664
1.521395	-0.09864
1.52264	-0.098591
1.523884	-0.098306
1.525129	-0.097907
1.526373	-0.097508
1.527618	-0.097109
1.528862	-0.096709
1.530107	-0.096537
1.531351	-0.096825
1.532596	-0.097286
1.53384	-0.097747
1.535085	-0.098132
1.536329	-0.098444
1.537574	-0.098738
1.538818	-0.099032
1.540063	-0.099327
1.541307	-0.09955
1.542552	-0.099567
1.543796	-0.099499
1.545041	-0.099431
1.546285	-0.099405
1.54753	-0.099567
1.548774	-0.099814
1.550019	-0.100062
1.551263	-0.100308
1.552508	-0.100583
1.553752	-0.101109
1.554997	-0.101759
1.556241	-0.102408
1.557486	-0.103058
1.55873	-0.103589
1.559975	-0.104048
1.561219	-0.104502
1.562464	-0.104954
1.563708	-0.105406
1.564952	-0.105881
1.566197	-0.106355
1.567441	-0.106807
1.568686	-0.107274
1.56993	-0.10774
1.571175	-0.10817
1.572419	-0.108591
1.573664	-0.109012
1.574908	-0.109432
1.576153	-0.109819
1.577397	-0.11003
1.578642	-0.110095
1.579886	-0.110159
1.581131	-0.110349
1.582375	-0.110801
1.58362	-0.111387
1.584864	-0.111974
1.586109	-0.11256
1.587353	-0.113145
1.588598	-0.11385
1.589842	-0.114682
1.591087	-0.115513
1.592331	-0.116179
1.593576	-0.116417
1.59482	-0.116388
1.596065	-0.116358
1.597309	-0.116328
1.598554	-0.116298
1.599798	-0.116221
1.601043	-0.11608
1.602287	-0.115926
1.603531	-0.115824
1.604776	-0.115901
1.60602	-0.11611
1.607265	-0.116318
1.608509	-0.116527
1.609754	-0.116736
1.610998	-0.116913
1.612243	-0.116983
1.613487	-0.116973
1.614732	-0.116944
1.615976	-0.11672
1.617221	-0.11631
1.618465	-0.115899
1.61971	-0.115506
1.620954	-0.11513
1.622199	-0.114742
1.623443	-0.114466
1.624688	-0.114518
1.625932	-0.11457
1.627177	-0.114612
1.628421	-0.114628
1.629666	-0.114638
1.63091	-0.114648
1.632155	-0.114658
1.633399	-0.114668
1.634644	-0.114699
1.635888	-0.114793
1.637133	-0.11492
1.638377	-0.115067
1.639621	-0.115347
1.640866	-0.11583
1.64211	-0.116314
1.643355	-0.116796
1.644599	-0.117279
1.645844	-0.117765
1.647088	-0.118272
1.648333	-0.118811
1.649577	-0.119351
1.650822	-0.119819
1.652066	-0.120111
1.653311	-0.120405
1.654555	-0.1207
1.6558	-0.120994
1.657044	-0.121287
1.658289	-0.121602
1.659533	-0.121969
1.660778	-0.122337
1.662022	-0.122733
1.663267	-0.123207
1.664511	-0.123698
1.665756	-0.124188
1.667	-0.124679
1.668245	-0.125171
1.669489	-0.12567
1.670734	-0.126191
1.671978	-0.126724
1.673223	-0.127253
1.674467	-0.127813
1.675712	-0.128538
1.676956	-0.129287
1.6782	-0.130038
1.679445	-0.130789
1.680689	-0.131557
1.681934	-0.132461
1.683178	-0.13349
1.684423	-0.134514
1.685667	-0.135487
1.686912	-0.136051
1.688156	-0.136614
1.689401	-0.137175
1.690645	-0.137737
1.69189	-0.138301
1.693134	-0.138883
1.694379	-0.139485
1.695623	-0.140087
1.696868	-0.140681
1.698112	-0.141208
1.699357	-0.141692
1.700601	-0.142179
1.701846	-0.142664
1.70309	-0.143149
1.704335	-0.143617
1.705579	-0.143943
1.706824	-0.144268
1.708068	-0.144593
1.709313	-0.144903
1.710557	-0.145173
1.711802	-0.145444
1.713046	-0.145713
1.714291	-0.145983
1.715535	-0.14627
1.71678	-0.146714
1.718024	-0.147256
1.719269	-0.147795
1.720513	-0.148327
1.721758	-0.148794
1.723002	-0.149262
1.724247	-0.149727
1.725491	-0.150192
1.726735	-0.150641
1.72798	-0.151062
1.729224	-0.151601
1.730469	-0.152163
1.731713	-0.152723
1.732958	-0.153258
1.734202	-0.153778
1.735447	-0.154294
1.736691	-0.15481
1.737936	-0.155328
1.73918	-0.155843
1.740425	-0.156096
1.741669	-0.15626
1.742914	-0.156417
1.744158	-0.156448
1.745403	-0.156343
1.746647	-0.156226
1.747892	-0.156109
1.749136	-0.155992
1.750381	-0.155876
1.751625	-0.156107
1.75287	-0.156717
1.754114	-0.157359
1.755359	-0.157984
1.756603	-0.158584
1.757848	-0.159188
1.759092	-0.15979
1.760337	-0.160391
1.761581	-0.160992
1.762825	-0.161394
1.76407	-0.161313
1.765314	-0.16119
1.766559	-0.161068
1.767803	-0.161091
1.769048	-0.161127
1.770292	-0.161163
1.771537	-0.1612
1.772781	-0.161236
1.774026	-0.161273
1.77527	-0.161512
1.776515	-0.161857
1.777759	-0.162209
1.779004	-0.162413
1.780248	-0.162499
1.781493	-0.162573
1.782737	-0.162653
1.783982	-0.162735
1.785226	-0.162817
1.786471	-0.162767
1.787715	-0.162536
1.78896	-0.162258
1.790204	-0.161973
1.791449	-0.161624
1.792693	-0.161253
1.793938	-0.160883
1.795182	-0.160512
1.796427	-0.160141
1.797671	-0.15986
1.798916	-0.159818
1.80016	-0.15985
1.801404	-0.159881
1.802649	-0.160126
1.803893	-0.160498
1.805138	-0.16089
1.806382	-0.161282
1.807627	-0.161673
1.808871	-0.16207
1.810116	-0.162514
1.81136	-0.162974
1.812605	-0.163434
1.813849	-0.163615
1.815094	-0.163417
1.816338	-0.163119
1.817583	-0.162822
1.818827	-0.162525
1.820072	-0.162227
1.821316	-0.161919
1.822561	-0.161598
1.823805	-0.161276
1.82505	-0.161114
1.826294	-0.161383
1.827539	-0.161784
1.828783	-0.162186
1.830028	-0.162588
1.831272	-0.16299
1.832517	-0.163308
1.833761	-0.163403
1.835006	-0.163429
1.83625	-0.163456
1.837495	-0.163362
1.838739	-0.163117
1.839984	-0.162829
1.841228	-0.162541
1.842473	-0.162254
1.843717	-0.161966
1.844961	-0.16153
1.846206	-0.160968
1.84745	-0.160407
1.848695	-0.159945
1.849939	-0.159663
1.851184	-0.159462
1.852428	-0.159261
1.853673	-0.15906
1.854917	-0.158859
1.856162	-0.15879
1.857406	-0.158961
1.858651	-0.159241
1.859895	-0.159455
1.86114	-0.159461
1.862384	-0.159339
1.863629	-0.159216
1.864873	-0.159094
1.866118	-0.158972
1.867362	-0.15875
1.868607	-0.158295
1.869851	-0.157717
1.871096	-0.157135
1.87234	-0.156516
1.873585	-0.15587
1.874829	-0.155224
1.876074	-0.154577
1.877318	-0.15393
1.878563	-0.153283
1.879807	-0.152596
1.881052	-0.151877
1.882296	-0.15116
1.883541	-0.15045
1.884785	-0.149751
1.886029	-0.149062
1.887274	-0.148416
1.888518	-0.147781
1.889763	-0.147105
1.891007	-0.146453
1.892252	-0.145891
1.893496	-0.145358
1.894741	-0.144865
1.895985	-0.14454
1.89723	-0.144381
1.898474	-0.144222
1.899719	-0.144063
1.900963	-0.143904
1.902208	-0.143767
1.903452	-0.143721
1.904697	-0.143764
1.905941	-0.143808
1.907186	-0.143951
1.90843	-0.144268
1.909675	-0.144585
1.910919	-0.144901
1.912164	-0.145218
1.913408	-0.145531
1.914653	-0.145809
1.915897	-0.146037
1.917142	-0.146263
1.918386	-0.146404
1.919631	-0.146306
1.920875	-0.146053
1.922119	-0.1458
1.923364	-0.145546
1.924608	-0.145293
1.925853	-0.145177
1.927097	-0.145348
1.928342	-0.145581
1.929586	-0.14588
1.930831	-0.146392
1.932076	-0.147082
1.93332	-0.147771
1.934564	-0.148459
1.935809	-0.149148
1.937053	-0.149692
1.938298	-0.149879
1.939542	-0.149891
1.940787	-0.149902
1.942031	-0.149925
1.943276	-0.150008
1.94452	-0.150092
1.945765	-0.150175
1.947009	-0.150258
1.948254	-0.150342
1.949498	-0.150402
1.950743	-0.150351
1.951987	-0.1503
1.953232	-0.15023
1.954476	-0.150059
1.955721	-0.149848
1.956965	-0.149636
1.95821	-0.149424
1.959454	-0.149212
1.960699	-0.149025
1.961943	-0.148969
1.963187	-0.148944
1.964432	-0.148909
1.965677	-0.148801
1.966921	-0.148572
1.968165	-0.148345
1.96941	-0.148117
1.970654	-0.14789
1.971899	-0.14767
1.973143	-0.147558
1.974388	-0.147798
1.975632	-0.148039
1.976877	-0.148301
1.978121	-0.14863
1.979366	-0.14896
1.98061	-0.149289
1.981855	-0.149619
1.983099	-0.149948
1.984344	-0.150155
1.985588	-0.149759
1.986833	-0.149365
1.988077	-0.148903
1.989322	-0.148102
1.990566	-0.147216
1.991811	-0.146334
1.993055	-0.14546
1.9943	-0.14464
1.995544	-0.143843
1.996789	-0.143147
1.998033	-0.142574
1.999278	-0.142002
2.000522	-0.141829
2.001766	-0.14193
2.003011	-0.142035
2.004256	-0.14214
2.0055	-0.142245
2.006744	-0.14235
2.007989	-0.14248
2.009233	-0.142835
2.010478	-0.143193
2.011722	-0.14355
2.012967	-0.144042
2.014211	-0.144534
2.015456	-0.145028
2.0167	-0.145521
2.017945	-0.146013
2.019189	-0.146506
2.020434	-0.147263
2.021678	-0.148049
2.022923	-0.14884
2.024167	-0.149489
2.025412	-0.150093
2.026656	-0.150697
2.027901	-0.151301
2.029145	-0.151902
2.03039	-0.152506
2.031634	-0.153213
2.032879	-0.153993
2.034123	-0.154776
2.035367	-0.155508
2.036612	-0.155821
2.037857	-0.156133
2.039101	-0.156445
2.040345	-0.156756
2.04159	-0.157068
2.042835	-0.157379
2.044079	-0.157939
2.045323	-0.158665
2.046568	-0.159388
2.047812	-0.160687
2.049057	-0.162042
2.050301	-0.163474
2.051546	-0.164926
2.05279	-0.166379
2.054035	-0.167834
2.055279	-0.169287
2.056524	-0.170221
2.057768	-0.171031
2.059013	-0.171694
2.060257	-0.172222
2.061502	-0.172724
2.062746	-0.173227
2.063991	-0.173729
2.065235	-0.174232
2.06648	-0.174734
2.067724	-0.175493
2.068969	-0.176348
2.070213	-0.177187
2.071458	-0.177841
2.072702	-0.17845
2.073947	-0.179056
2.075191	-0.179662
2.076436	-0.18027
2.07768	-0.180877
2.078925	-0.181484
2.080169	-0.181846
2.081414	-0.182146
2.082658	-0.182232
2.083903	-0.182242
2.085147	-0.182245
2.086391	-0.182249
2.087636	-0.182252
2.088881	-0.182256
2.090125	-0.18226
2.091369	-0.182396
2.092614	-0.182697
2.093858	-0.182946
2.095103	-0.183117
2.096347	-0.183275
2.097592	-0.183432
2.098836	-0.18359
2.100081	-0.183745
2.101325	-0.183888
2.10257	-0.183987
2.103814	-0.183877
2.105059	-0.183655
2.106303	-0.183278
2.107548	-0.182702
2.108792	-0.182064
2.110037	-0.181425
2.111281	-0.180787
2.112526	-0.18015
2.11377	-0.179512
2.115015	-0.179035
2.116259	-0.178763
2.117504	-0.178554
2.118748	-0.178745
2.119992	-0.179176
2.121237	-0.179606
2.122482	-0.180037
2.123726	-0.180468
2.12497	-0.180899
2.126215	-0.181293
2.12746	-0.181517
2.128704	-0.181651
2.129948	-0.181584
2.131193	-0.181375
2.132437	-0.181152
2.133682	-0.180927
2.134926	-0.180703
2.136171	-0.180479
2.137415	-0.180255
2.13866	-0.180081
2.139904	-0.179938
2.141149	-0.179795
2.142393	-0.17984
2.143638	-0.180004
2.144882	-0.180167
2.146127	-0.180331
2.147371	-0.180495
2.148616	-0.180659
2.14986	-0.180646
2.151105	-0.180445
2.152349	-0.180197
2.153594	-0.179859
2.154838	-0.179397
2.156083	-0.178858
2.157327	-0.178283
2.158571	-0.177704
2.159816	-0.177125
2.161061	-0.17659
2.162305	-0.176288
2.163549	-0.176222
2.164794	-0.176187
2.166039	-0.176324
2.167283	-0.176637
2.168527	-0.17695
2.169772	-0.177263
2.171016	-0.177576
2.172261	-0.17789
2.173505	-0.178145
2.17475	-0.178298
2.175994	-0.178418
2.177239	-0.17843
2.178483	-0.17822
2.179728	-0.17791
2.180972	-0.177601
2.182217	-0.177292
2.183461	-0.176982
2.184706	-0.176651
2.18595	-0.176247
2.187195	-0.175777
2.188439	-0.175332
2.189684	-0.175023
2.190928	-0.174849
2.192173	-0.174677
2.193417	-0.174505
2.194662	-0.174331
2.195906	-0.17418
2.197151	-0.174148
2.198395	-0.174237
2.19964	-0.174325
2.200884	-0.174379
2.202129	-0.174386
2.203373	-0.174393
2.204618	-0.1744
2.205862	-0.174407
2.207106	-0.174418
2.208351	-0.174458
2.209595	-0.174549
2.21084	-0.174647
2.212084	-0.174813
2.213329	-0.17523
2.214573	-0.175741
2.215818	-0.176251
2.217062	-0.176762
2.218307	-0.177273
2.219551	-0.177744
2.220796	-0.178095
2.22204	-0.178447
2.223285	-0.178774
2.224529	-0.178924
2.225774	-0.178764
2.227018	-0.178603
2.228263	-0.178443
2.229507	-0.178283
2.230752	-0.178038
2.231996	-0.177491
2.233241	-0.176829
2.234485	-0.176166
2.23573	-0.175537
2.236974	-0.175025
2.238219	-0.174553
2.239463	-0.174085
2.240708	-0.173615
2.241952	-0.173199
2.243196	-0.173014
2.244441	-0.173061
2.245686	-0.173108
2.24693	-0.173167
2.248174	-0.173291
2.249419	-0.173498
2.250664	-0.173706
2.251908	-0.173914
2.253152	-0.174121
2.254397	-0.174388
2.255641	-0.17484
2.256886	-0.175293
2.25813	-0.175731
2.259375	-0.176076
2.260619	-0.17626
2.261864	-0.176432
2.263108	-0.176611
2.264353	-0.176801
2.265597	-0.176992
2.266842	-0.177185
2.268086	-0.177396
2.269331	-0.177607
2.270575	-0.177805
2.27182	-0.177925
2.273064	-0.178047
2.274309	-0.178167
2.275553	-0.178288
2.276798	-0.178409
2.278042	-0.178527
2.279287	-0.17859
2.280531	-0.178617
2.281775	-0.178654
2.28302	-0.17884
2.284265	-0.179026
2.285509	-0.179212
2.286753	-0.179399
2.287998	-0.179584
2.289243	-0.179756
2.290487	-0.179683
2.291731	-0.179272
2.292976	-0.178886
2.29422	-0.178836
2.295465	-0.178929
2.296709	-0.179021
2.297954	-0.179113
2.299198	-0.179206
2.300443	-0.179313
2.301687	-0.179685
2.302932	-0.180593
2.304176	-0.181486
2.305421	-0.182167
2.306665	-0.182558
2.30791	-0.18295
2.309154	-0.183341
2.310399	-0.183732
2.311643	-0.18412
2.312888	-0.184444
2.314132	-0.184407
2.315377	-0.184374
2.316621	-0.184338
2.317866	-0.184086
2.31911	-0.183804
2.320354	-0.183523
2.321599	-0.183242
2.322844	-0.18296
2.324088	-0.182678
2.325332	-0.182057
2.326577	-0.181305
2.327821	-0.180544
2.329066	-0.179778
2.33031	-0.178998
2.331555	-0.178212
2.332799	-0.177428
2.334044	-0.176644
2.335288	-0.17586
2.336533	-0.175397
2.337777	-0.175458
2.339022	-0.175585
2.340266	-0.175712
2.341511	-0.175888
2.342755	-0.176105
2.344	-0.176324
2.345244	-0.176545
2.346489	-0.176765
2.347733	-0.176986
2.348978	-0.176643
2.350222	-0.176224
2.351467	-0.175803
2.352711	-0.175592
2.353956	-0.175724
2.3552	-0.175898
2.356445	-0.176073
2.357689	-0.176248
2.358934	-0.176422
2.360178	-0.176633
2.361423	-0.176858
2.362667	-0.177085
2.363912	-0.177097
2.365156	-0.176576
2.3664	-0.17599
2.367645	-0.175428
2.36889	-0.174899
2.370134	-0.174334
2.371378	-0.173786
2.372623	-0.173293
2.373868	-0.172815
2.375112	-0.172368
2.376356	-0.172202
2.377601	-0.172154
2.378845	-0.172106
2.38009	-0.172058
2.381334	-0.17201
2.382579	-0.17183
2.383823	-0.171393
2.385068	-0.170869
2.386312	-0.170346
2.387557	-0.170086
2.388801	-0.170013
2.390046	-0.16997
2.39129	-0.169928
2.392535	-0.169885
2.393779	-0.169842
2.395024	-0.169925
2.396268	-0.170079
2.397513	-0.170239
2.398757	-0.170148
2.400002	-0.169566
2.401246	-0.168817
2.402491	-0.168066
2.403735	-0.167313
2.404979	-0.166563
2.406224	-0.166096
2.407469	-0.165831
2.408713	-0.165597
2.409957	-0.165362
2.411202	-0.16557
2.412446	-0.165976
2.413691	-0.166383
2.414935	-0.166789
2.41618	-0.167195
2.417424	-0.167641
[truncated: 117,839 more rows]
